# Supplementary material for: Gnp4/LAX2, a RAWUL protein, interferes with the OsIAA3–OsARF25 interaction to regulate grain length via the auxin signaling pathway in rice
Source: J Exp Bot. 2018 Jul 28;69(20):4723–37. doi: 10.1093/jxb/ery256 (PMC6137978; doi:10.1093/jxb/ery256)
Supplement: Supplementary Dataset S2 [file ery256_suppl_supplementary_dataset-s2.xlsx]

## Sheet: Sheet1
Supplemental Data Set 2. Up or down-regulated genes in Gnp4/LAX2 overexpression plants compared with wild plants
Gnen ID	FDR	Log2FC	Annotations
Os01g0710700	0.00233394	1.00065	Lipase class 3 family protein
Os01g0794500	0.00229229	1.00072	Translation initiation factor SUI1 domain containing protein
Os06g0286375	0.00222704	1.00428	Similar to Nitrate-induced NOI protein-like protein
Os01g0680700	0.00204294	1.00802	Protein of unknown function DUF1639 family protein
Os08g0289000	0.00478333	1.00906	Conserved hypothetical protein
Os02g0757100	0.00202317	1.01031	Similar to Phi-1 protein
Os07g0645500	0.00721514	1.01039	Similar to predicted protein
Os05g0213500	0.00218634	1.0114	Similar to CAPIP1
Os03g0281000	0.00164763	1.0133	Similar to Ankyrin-like protein
Os04g0591100	0.0023113	1.01392	Protein of unknown function DUF597 family protein
Os10g0524600	0.00314197	1.01838	Peptidase S8 subtilisin-related domain containing protein
Os07g0119475	0.00318573	1.021	Hypothetical protein
Os01g0729900	0.00120026	1.02861	Conserved hypothetical protein
Os02g0748300	0.0011875	1.0408	Similar to VMP3 protein
Os07g0629000	0.00177586	1.04229	Similar to P-type R2R3 Myb protein (Fragment)
Os08g0520900	0.00501422	1.04274	Similar to Isoamylase (Fragment)
Os01g0880300	0.00216897	1.04363	Similar to Pectin methylesterase-like protein
Os01g0651932	0.000749492	1.0482	Hypothetical conserved gene
Os02g0594900	0.000917298	1.04944	Glycosyl transferase family 17 protein
Os05g0110000	0.00617938	1.05046	Zinc finger RING/FYVE/PHD-type domain containing protein
Os03g0249100	0.000699866	1.0515	Conserved hypothetical protein
Os01g0806200	0.000703556	1.05156	Cyclin-like F-box domain containing protein
Os07g0669650	0.000880104	1.05416	Similar to Isoform 2 of Potassium transporter 7
Os01g0726700	0.00164913	1.05425	Conserved hypothetical protein
Os03g0669300	0.000798457	1.05428	Beta-1 3-glucanase-like protein
Os02g0579300	0.00328535	1.05856	Similar to DNA binding protein
Os05g0408300	0.001305	1.05913	Similar to Lipase
Os02g0724000	0.00275927	1.05944	Zinc finger B-box domain containing protein
Os01g0157900	0.000777238	1.05946	Protein of unknown function Cys-rich family protein
Os10g0500300	0.00192949	1.0602	Zinc finger RING/FYVE/PHD-type domain containing protein
Os08g0110400	0.0011983	1.06116	Protein of unknown function DUF266 plant family protein
Os10g0405300	0.000783187	1.06146	Pathogenic type III effector avirulence factor Avr cleavage site domain containing protein
Os05g0218400	0.000521889	1.0642	Similar to Somatic embryogenesis receptor kinase-like protein
Os02g0532300	0.00849795	1.06573	Hypothetical conserved gene
Os05g0585500	0.000950145	1.07112	Similar to Calcium-dependent protein kinase
Os09g0463300	0.000438734	1.07233	Domain of unknown function DUF547 domain containing protein
Os01g0203000	0.0004399	1.07345	BZR1 transcriptional repressor family protein
Os03g0760800	0.000429804	1.07395	Similar to GAST1 protein precursor
Os07g0592000	0.000410803	1.07582	Gibberellin regulated protein family protein
Os04g0584600	0.000393482	1.07607	Similar to Calcium dependent protein kinase
Os07g0581700	0.00292131	1.07632	Similar to HAHB-7 (Fragment)
Os01g0844500	0.000561114	1.07727	Peptidase aspartic catalytic domain containing protein
Os01g0855700	0.000936399	1.0786	Hypothetical protein
Os03g0197125	0.000901852	1.07889	Hypothetical gene
Os09g0535200	0.00462618	1.08022	Conserved hypothetical protein
Os07g0515200	0.00246647	1.08123	Conserved hypothetical protein
Os04g0269600	0.00297988	1.08208	Similar to Primary amine oxidase
Os06g0172200	0.00118702	1.08266	EF-Hand type domain containing protein
Os03g0785100	0.00227199	1.08316	Conserved hypothetical protein
Os04g0578833	0.000579776	1.0854	Hypothetical gene
Os01g0357900	0.000719585	1.08734	Similar to RALF
Os02g0653900	0.000959994	1.08855	Similar to Avr9/Cf-9 rapidly elicited protein 14 (Fragment)
Os02g0255500	1.6e-05	1.08873	Similar to Extensin
Os12g0632000	0.000729373	1.09049	Similar to Glycine-rich RNA-binding protein 1 (Fragment)
Os04g0533300	0.000244084	1.09641	Similar to Remorin (pp34)
Os01g0226700	0.00316584	1.09977	Protein of unknown function DUF623 plant domain containing protein
Os06g0707700	0.0083379	1.10081	NB-ARC domain containing protein
Os09g0526200	0.000220621	1.10192	Similar to Homeobox-leucine zipper protein ROC6
Os03g0183300	0.000221008	1.10333	Pathogenesis-related transcriptional factor and ERF domain containing protein
Os05g0231700	0.0013363	1.10532	Similar to Tonoplast intrinsic protein
Os04g0287400	0.000258305	1.10799	Similar to WRKY transcription factor 51
Os08g0536300	0.00237525	1.10974	Similar to Hd1
Os07g0631900	0.00263205	1.11041	Nucleotide-binding alpha-beta plait domain containing protein
Os01g0192101	0.000166155	1.11317	Hypothetical protein
Os01g0643300	0.00486335	1.11325	Similar to PIN1-like auxin transport protein
Os02g0200900	0.000190635	1.1135	Hypothetical conserved gene
Os10g0359500	0.00039818	1.11511	No apical meristem (NAM) protein domain containing protein
Os02g0187700	0.00032807	1.11573	Similar to Myb-related protein B (B-Myb) (Myb-related protein 1) (XMYB1)
Os09g0439200	0.00240949	1.11821	Tify domain containing protein
Os03g0413250	0.00433922	1.11825	Hypothetical protein
Os01g0739200	0.000150316	1.11875	Protein-tyrosine phosphatase dual specificity domain containing protein
Os11g0139900	0.000990057	1.12115	Mitochondrial glycoprotein domain containing protein
Os04g0619900	0.000430729	1.12253	Similar to H0114G12
Os06g0298200	0.000355823	1.12656	Similar to CCT motif family protein
Os05g0542900	0.0002391	1.12739	Pectin lyase fold domain containing protein
Os01g0869600	0.00310682	1.13257	TRAM LAG1 and CLN8 homology domain containing protein
Os01g0745700	0.000214425	1.13303	Similar to GATA transcription factor 3 (AtGATA-3)
Os04g0498725	0.000540764	1.13449	Hypothetical protein
Os06g0710900	0.00545344	1.13781	Conserved hypothetical protein
Os03g0140700	9.07e-05	1.14045	Tetratricopeptide-like helical domain containing protein
Os03g0413100	0.000225336	1.14048	Similar to ACR4
Os03g0374500	0.00280575	1.14048	Similar to calmodulin-binding family protein
Os04g0541100	0.000100014	1.14073	Similar to Gt-2
Os07g0680900	0.00250278	1.14158	Similar to Ribosomal protein S6 kinase
Os01g0108600	0.000117157	1.14235	Basic helix-loop-helix dimerisation region bHLH domain containing protein
Os03g0305400	0.00480115	1.14325	UspA domain containing protein
Os02g0621600	0.000423539	1.14422	Similar to OSIGBa0157K09-H0214G12
Os03g0197800	0.000995112	1.14456	Similar to Zinc finger C2H2 type family protein expressed
Os03g0703400	7.9e-05	1.14465	Similar to MAP3K beta 3 protein kinase (EC 2
Os06g0505700	0.000492832	1.15002	Similar to AGP16
Os02g0705400	0.00226777	1.15295	Similar to Pathogen induced protein 2-4
Os06g0118600	0.00226777	1.15295	Similar to Mov34/MPN/PAD-1 family protein
Os06g0712200	0.00690662	1.1547	NUDIX domain containing protein
Os08g0175200	5.85e-05	1.15582	Protein of unknown function DUF292 eukaryotic domain containing protein
Os03g0290300	0.000103065	1.15895	Similar to W-3 fatty acid desaturase (Fragment)
Os09g0403967	0.00164848	1.16022	Conserved hypothetical protein
Os01g0794600	0.000373936	1.16235	Hypothetical conserved gene
Os02g0668500	0.00103578	1.16242	Cellular retinaldehyde-binding/triple function C-terminal domain containing protein
Os04g0570800	0.000318831	1.16525	Protein of unknown function DUF248 methyltransferase putative family protein
Os03g0723000	7.61e-05	1.16541	GRAS transcription factor domain containing protein
Os03g0126825	0.00204775	1.16692	Hypothetical gene
Os05g0196200	0.00874912	1.16778	Similar to Pollen-specific protein SF21
Os03g0227900	9.2e-05	1.17013	Serine/threonine protein kinase domain containing protein
Os04g0464966	0.00205258	1.17104	Cyclin-like F-box domain containing protein
Os03g0190300	0.000520923	1.17201	Similar to protein binding protein
Os06g0662200	0.000520923	1.17201	bZIP transcription factor bZIP-1 domain containing protein
Os02g0712512	0.000221213	1.17465	Hypothetical protein
Os02g0814000	3.56e-05	1.17777	Protein of unknown function DUF862 eukaryotic domain containing protein
Os03g0292100	3.45e-05	1.17805	Hypothetical conserved gene
Os09g0273950	4.6e-05	1.18072	Conserved hypothetical protein
Os12g0586000	4.08e-05	1.18263	Similar to Disease resistance protein ADR1 (Activated disease resistance protein 1)
Os05g0393100	0.00304066	1.18511	Leucine-rich repeat N-terminal domain containing protein
Os06g0686600	0.00408334	1.18857	Protein of unknown function DUF3511 domain containing protein
Os09g0440700	0.00234722	1.18964	Ctr copper transporter family protein
Os03g0678400	0.00800727	1.19061	Zinc finger RING/FYVE/PHD-type domain containing protein
Os01g0623500	0.000117552	1.19653	ATPase AAA-type core domain containing protein
Os01g0270501	5.26e-05	1.19919	Hypothetical protein
Os02g0265200	0.000186692	1.19941	WRKY transcription factor 39
Os07g0678300	3.22e-05	1.20435	Similar to CBL-interacting protein kinase 29
Os06g0257050	3.04e-05	1.20612	Hypothetical protein
Os01g0133100	1.71e-05	1.20789	Conserved hypothetical protein
Os04g0414300	0.000475077	1.20842	Similar to H0622F05
Os01g0583100	1.38e-05	1.21292	Similar to Protein phosphatase 2C
Os04g0656800	4.84e-05	1.21492	Similar to Peroxidase precursor (EC 1
Os05g0498400	1.79e-05	1.21498	Similar to Protein translation factor SUI1
Os01g0180000	2.22e-05	1.21575	Pistil-specific extensin-like protein family protein
Os01g0949500	6.58e-05	1.21646	Similar to Calmodulin (CaM)
Os02g0744150	1.27e-05	1.21732	Hypothetical gene
Os01g0283300	3e-05	1.21756	Conserved hypothetical protein
Os01g0332100	2.87e-05	1.21794	Similar to Neutral invertase-like protein (Fragment)
Os09g0537100	5.59e-05	1.21916	Conserved hypothetical protein
Os02g0180700	0.000315382	1.21949	Similar to Cinnamoyl-CoA reductase (EC 1
Os02g0780700	1.4e-05	1.22034	Lipase class 3 family protein
Os03g0453800	0.00734331	1.22041	Conserved hypothetical protein
Os07g0250300	9.63e-05	1.22258	Conserved hypothetical protein
Os03g0302200	1.22e-05	1.2227	Zinc finger RING/FYVE/PHD-type domain containing protein
Os02g0816200	0.000404469	1.22812	Lipase GDSL domain containing protein
Os10g0437000	0.000192489	1.22895	Similar to Secondary cell wall-related glycosyltransferase family 14
Os06g0708050	0.000396659	1.23261	Hypothetical gene
Os10g0492800	0.000210851	1.23312	Similar to Ser/Thr protein phosphatase family
Os05g0141700	4.9e-05	1.23377	Phosphoglycerate mutase domain containing protein
Os03g0679700	1.06e-05	1.23921	Similar to Thiamine biosynthesis protein thiC
Os05g0561600	6.29e-06	1.24438	Protein of unknown function DUF1421 domain containing protein
Os07g0622900	0.000645369	1.24584	Expressed protein
Os12g0588400	0.00141049	1.24685	Conserved hypothetical protein
Os05g0392900	0.000342633	1.24761	Conserved hypothetical protein
Os02g0126400	8.14e-06	1.24948	Similar to Protein kinase CPK1
Os01g0702000	0.00160129	1.24963	Protein of unknown function DUF151 domain containing protein
Os05g0541100	8.55e-05	1.25289	IQ calmodulin-binding region domain containing protein
Os01g0580500	0.00389003	1.25292	Similar to 1-aminocyclopropane-1-carboxylate oxidase 1
Os01g0643450	2.83e-05	1.25405	Hypothetical protein
Os03g0656500	1.15e-05	1.25447	Similar to K-exchanger-like protein
Os09g0441400	0.000568891	1.25525	Similar to Elicitor-inducible cytochrome P450
Os11g0479232	0.00014236	1.25526	Similar to Gpi16 subunit GPI transamidase component family protein expressed
Os01g0933075	0.00182726	1.25656	Hypothetical protein
Os03g0743500	0.00391141	1.25759	Calcium-binding EF-hand domain containing protein
Os03g0342900	4.33e-06	1.25848	Dormancyauxin associated family protein
Os01g0757900	0.00108734	1.25879	Haloacid dehalogenase/epoxide hydrolase domain containing protein
Os01g0787400	0.00182505	1.26059	Conserved hypothetical protein
Os04g0520700	0.000505417	1.26173	Protein of unknown function DUF584 family protein
Os09g0447000	0.00393268	1.26242	Homeodomain-related domain containing protein
Os03g0161900	0.00334718	1.26776	Similar to Isoform 2 of Heat stress transcription factor A-2d
Os02g0739400	4.97e-06	1.27244	Similar to Avr9/Cf-9 rapidly elicited protein 231 precursor
Os06g0320000	0.00397473	1.27255	Thioredoxin fold domain containing protein
Os01g0972000	0.00335956	1.27273	Zinc finger RING/FYVE/PHD-type domain containing protein
Os01g0102900	0.00137797	1.2736	Light regulated Lir1 family protein
Os04g0306400	5.33e-06	1.27768	Ribose 5-phosphate isomerase family protein
Os04g0530900	0.00137249	1.27783	Glycosyl transferase family 8 protein
Os01g0630300	0.000136349	1.28027	Helix-loop-helix DNA-binding domain containing protein
Os03g0386000	0.0024467	1.28279	Similar to Salt-responsive WD40 protein 5
Os03g0161200	0.00401574	1.28338	Similar to Sulphate transporter
Os03g0301200	2.31e-06	1.28347	COBRA-like protein 7 precursor
Os08g0411300	6.2e-06	1.28402	Conserved hypothetical protein
Os01g0693400	3.94e-05	1.2911	Pathogenesis-related transcriptional factor and ERF DNA-binding domain containing protein
Os04g0483200	2.35e-06	1.29336	Steroid nuclear receptor ligand-binding domain containing protein
Os04g0598000	1.65e-06	1.29376	Similar to OSJNba0093F12
Os09g0533600	0.00209164	1.29784	Similar to Avr9/Cf-9 induced kinase 1
Os08g0237000	4.59e-06	1.29793	Xyloglucan endotransglycosylase/hydrolase protein 8 precursor (EC 2
Os11g0160500	8.8e-06	1.29866	Similar to BZIP transcriptional activator RSG-related
Os01g0797600	1.48e-06	1.30474	AP2/ERF family protein ERF-associated EAR-motif-containing repressor Abiotic stress response Stress signaling (Os01t0797600-01)
Os01g0841100	0.00133408	1.30579	FAS1 domain domain containing protein
Os01g0782800	0.0034251	1.30626	Similar to Cyclic nucleotide-gated ion channel 4 (AtCNGC4) (Cyclic nucleotide-and calmodulin-regulated ion channel 4) (AtHLM1)
Os05g0414100	1.4e-06	1.3073	Hypothetical conserved gene
Os11g0167800	3.12e-06	1.3074	Similar to Anth (Pollen-specific desiccation-associated LLA23 protein)
Os01g0860800	0.00132662	1.31093	Glycoside hydrolase family 17 protein
Os10g0445400	6.1e-06	1.31297	Zinc finger RING/FYVE/PHD-type domain containing protein
Os03g0124900	0.00244482	1.31595	Pectin lyase fold/virulence factor domain containing protein
Os04g0683900	3.55e-05	1.31617	Protein of unknown function DUF296 domain containing protein
Os03g0206600	2.92e-05	1.31627	Uncharacterised protein family UPF0497 trans-membrane plant domain containing protein
Os06g0708300	8.8e-06	1.31808	Similar to RER1A protein
Os10g0418300	5.32e-06	1.31914	Hypothetical conserved gene
Os07g0474700	0.000113064	1.32112	Similar to cDNA clone: J090064H24 full insert sequence
Os07g0642600	1.71e-06	1.32284	Transcription elongation factor TFIIS/CRSP70 N-terminal domain containing protein
Os02g0313700	2.32e-06	1.32318	Similar to NTMC2T6
Os03g0773450	0.000181402	1.32706	Hypothetical protein
Os11g0222100	0.000292912	1.3291	Hypothetical protein
Os01g0611000	6.18e-07	1.33096	Protein of unknown function DUF642 domain containing protein
Os08g0160500	1.78e-06	1.33368	Cellulose synthase family protein
Os02g0597200	4.29e-06	1.33395	Conserved hypothetical protein
Os11g0184900	3.07e-06	1.33442	Similar to OsNAC5 protein [imported]-rice
Os04g0577700	0.000174552	1.3348	Protein of unknown function DUF623 plant domain containing protein
Os05g0410601	0.00752409	1.33545	Hypothetical protein
Os02g0523800	0.00504003	1.33798	Inositol polyphosphate kinase family protein
Os07g0583600	5.34e-07	1.34256	Chitin-inducible gibberellin-responsive protein
Os01g0736600	0.00174314	1.34378	Zinc finger RING/FYVE/PHD-type domain containing protein
Os02g0610800	0.000826867	1.34435	Protein of unknown function DUF1092 family protein
Os01g0717000	4.62e-06	1.34451	Similar to GmCK1p (EC 2
Os03g0353400	5.17e-07	1.34576	Similar to Poly(A)-binding protein C-terminal interacting protein 6
Os06g0580100	7.79e-07	1.35195	Similar to cDNA clone:006-306-H07 full insert sequence
Os01g0180050	9.34e-06	1.35336	Hypothetical protein
Os04g0619400	1.33e-06	1.35448	Protein kinase core domain containing protein
Os07g0124100	0.00346726	1.35566	Similar to Phytosulfokines 4 precursor
Os07g0603300	2.76e-07	1.35813	Conserved hypothetical protein
Os01g0253900	0.000917013	1.3654	Similar to triacylglycerol lipase
Os11g0498600	0.000525304	1.36593	Similar to HVA22 protein
Os07g0587500	3.76e-06	1.36614	Armadillo-like helical domain containing protein
Os05g0497200	1.8e-06	1.36706	Similar to Ethylene-responsive transcription factor 11 (Ethylene-responsive element binding factor 11) (EREBP-11) (AtERF11)
Os05g0304600	2.58e-05	1.36975	Similar to Lipoxygenase (Fragment)
Os03g0264300	6.25e-07	1.37152	Similar to Protein kinase domain containing protein expressed
Os11g0671000	1.95e-07	1.37201	Similar to Dormancy-associated protein
Os05g0361700	4.18e-07	1.37322	Similar to EREBP-2 protein (Fragment)
Os05g0199100	0.000449694	1.3749	Similar to NDR1/HIN1-Like protein 2
Os11g0106700	1.36e-06	1.37658	Similar to Ferritin 1 chloroplast precursor (EC 1
Os01g0270300	1.33e-06	1.37819	Similar to Cationic peroxidase isozyme 40K precursor
Os07g0529600	1.44e-07	1.37886	Similar to Thiazole biosynthetic enzyme 1-1 chloroplast precursor
Os05g0353500	0.00239183	1.38066	Similar to ATP binding protein
Os03g0822033	2.36e-06	1.38078	Hypothetical gene
Os10g0419300	1.56e-07	1.38284	Similar to Heat shock transcription factor 31 (Fragment)
Os01g0667550	0.000300414	1.3832	Hypothetical gene
Os03g0770851	7.54e-06	1.38608	Hypothetical protein
Os04g0529100	0.00635785	1.38794	Pathogenesis-related transcriptional factor and ERF domain containing protein
Os01g0730900	8.17e-07	1.39034	DNA polymerase III subunits gamma and tau domain containing protein
Os02g0657000	0.00346141	1.39073	AP2 domain-containing protein Rap211
Os01g0675800	0.000648771	1.39219	No apical meristem (NAM) protein domain containing protein
Os03g0288700	1.06e-05	1.39573	Phosphatidic acid phosphatase type 2/haloperoxidase domain containing protein
Os09g0553300	7.51e-07	1.39698	NUDIX hydrolase domain containing protein
Os05g0453700	1.16e-07	1.39818	Similar to USP family protein
Os01g0621400	0.000548691	1.40215	Hypothetical protein
Os04g0435500	1.38e-05	1.40492	Glutathione S-transferase C-terminal-like domain containing protein
Os04g0568700	0.00138065	1.40844	Similar to Heat stress transcription factor Spl7 (Heat shock transcription factor) (Heat shock factor RHSF10)
Os01g0723600	0.000135263	1.40878	Ribose-phosphate pyrophosphokinase 3 (EC 2
Os09g0471100	1.39e-05	1.411	Similar to Peroxidase 17 precursor (EC 1
Os07g0110000	3.68e-07	1.41153	Conserved hypothetical protein
Os03g0159600	5.24e-06	1.41383	Similar to Rab28 protein
Os04g0395100	0.00343481	1.4214	Protein of unknown function DUF26 domain containing protein
Os03g0752300	6.38e-06	1.424	Similar to K+ channel protein
Os03g0766800	4.9e-08	1.42453	Conserved hypothetical protein
Os04g0556300	4.07e-08	1.42561	Glutathione peroxidase
Os11g0183900	5.96e-05	1.42715	Similar to Aspartic proteinase Asp1 precursor (EC 3
Os09g0418500	5.4e-06	1.42956	Similar to CBL-interacting protein kinase 14
Os01g0750100	9e-07	1.43506	Similar to WRKY transcription factor-like (WRKY transcription factor 13) (WRKY13)
Os11g0163800	3.47e-07	1.43596	Protein of unknown function DUF793 family protein
Os08g0531000	4.45e-07	1.43707	Similar to Diphosphonucleotide phosphatase 1 precursor
Os04g0244800	2.52e-08	1.43761	Heavy metal transport/detoxification protein domain containing protein
Os02g0625300	2.81e-08	1.43775	Similar to PEPC kinase
Os05g0447700	2.47e-08	1.43818	Tetratricopeptide-like helical domain containing protein
Os11g0547000	1.11e-07	1.43856	Similar to FKF1
Os01g0848700	2.14e-05	1.44625	Similar to Ras-related protein Rab11C
Os05g0582800	4.35e-05	1.44695	Peptidase S10 serine carboxypeptidase family protein
Os03g0188400	2.43e-07	1.44722	Helix-loop-helix DNA-binding domain containing protein
Os04g0552300	1.64e-05	1.44967	Cyclin-related 2 domain containing protein
Os10g0317300	2.9e-05	1.45202	Conserved hypothetical protein
Os06g0258000	0.00417529	1.4541	Similar to Typical P-type R2R3 Myb protein (Fragment)
Os03g0214200	2.22e-08	1.45457	Protein of unknown function DUF1675 family protein
Os09g0438400	3.87e-08	1.45524	Similar to Choline/ethanolamine kinase
Os02g0734300	2.41e-06	1.4557	Similar to Nudix hydrolase 18 mitochondrial precursor (EC 3
Os01g0854000	0.000120716	1.45885	Similar to AER
Os05g0209000	3.64e-05	1.45992	Similar to Cytidine deaminase
Os03g0184000	3.84e-08	1.46433	Similar to Phytoene desaturase (Fragment)
Os02g0758000	0.00046238	1.46835	Similar to Low molecular weight heat shock protein precursor (Mitochondrial small heat shock protein 22)
Os12g0106000	9.11e-08	1.46994	Similar to Ferritin 1 chloroplast precursor (EC 1
Os01g0667600	0.000337989	1.47148	Similar to GTP-binding protein
Os07g0602900	1.58e-08	1.4716	Protein of unknown function DUF1675 domain containing protein
Os01g0745850	0.000290387	1.47294	Hypothetical protein
Os01g0855200	6.22e-08	1.47647	Tetratricopeptide-like helical domain containing protein
Os02g0618200	9.03e-09	1.4773	Signal transduction response regulator receiver region domain containing protein
Os05g0557400	0.000163092	1.47823	Membrane attack complex component/perforin/complement C9 family protein
Os04g0628900	0.0151586	1.48075	Cyclin-P1-1.
Os08g0390200	0.00010896	1.48169	Similar to Oxidoreductase 2OG-Fe oxygenase family protein expressed
Os06g0593200	0.00332938	1.48353	UDP-glucuronosyl/UDP-glucosyltransferase family protein
Os09g0106700	7.07e-06	1.48589	Similar to Myb proto-oncogene protein (C-myb)
Os03g0127500	6.95e-07	1.48685	bZIP transcription factor bZIP-1 domain containing protein
Os03g0313300	8.44e-07	1.4913	Poly(A) polymerase central region domain containing protein
Os10g0533100	0.00122369	1.49153	Similar to ABC-type Co2+ transport system permease component
Os02g0488600	5.3e-07	1.49207	Armadillo-like helical domain containing protein
Os04g0463500	5.66e-08	1.49215	Similar to Anthranilate synthase beta chain
Os03g0379300	1.51e-07	1.49309	Helix-loop-helix DNA-binding domain containing protein
Os02g0639500	0.000175498	1.49461	Similar to Expansin-B16
Os07g0585500	4.95e-09	1.49513	Conserved hypothetical protein
Os01g0833400	0.00409941	1.49654	Conserved hypothetical protein
Os09g0555500	1.67e-06	1.50063	Similar to Chloroplast phytoene synthase 3
Os08g0562866	0.00145337	1.50305	Hypothetical protein
Os03g0736700	1.69e-06	1.50462	GRAM domain containing protein
Os04g0118100	0.000127738	1.50536	Similar to H0613H07
Os12g0224000	5.33e-09	1.50885	Similar to Diacylglycerol kinase 1 (EC 2
Os09g0541050	0.000256149	1.51162	Hypothetical protein
Os02g0314600	2.11e-05	1.51355	Peptidase A1 domain containing protein
Os02g0676400	0.00262873	1.51425	Multi antimicrobial extrusion protein MatE family protein
Os03g0270000	2e-06	1.51702	Protein of unknown function DUF296 domain containing protein
Os03g0276500	1.99e-09	1.51901	Similar to Heat shock protein 70
Os04g0669200	4.37e-08	1.52037	Similar to Ethylene response factor 2 (Ethylene response factor 3)
Os07g0454100	3.54e-09	1.52194	Conserved hypothetical protein
Os06g0118700	6.07e-05	1.52571	Peptidase A1 domain containing protein
Os05g0560750	9.41e-09	1.52721	Hypothetical gene
Os03g0725800	9.46e-09	1.52858	Helix-loop-helix DNA-binding domain containing protein
Os10g0574750	0.00321583	1.52957	Hypothetical gene
Os03g0264150	3.56e-06	1.53677	Hypothetical gene
Os01g0388000	1.51e-07	1.5419	Similar to Cytochrome P450 monooxygenase CYP72A5 (Fragment)
Os03g0217900	3.39e-05	1.5437	Hypothetical protein
Os07g0661400	1.03e-09	1.54689	Conserved hypothetical protein
Os03g0386500	7.09e-08	1.55121	Similar to Trehalose-6-phosphate phosphatase
Os08g0526150	7.07e-10	1.55167	Hypothetical protein
Os01g0332150	2.04e-05	1.55174	Hypothetical protein
Os04g0493400	2.87e-05	1.55234	Similar to Chitinase
Os07g0680600	1.31e-09	1.55713	Protein of unknown function DUF3133 domain containing protein
Os06g0557100	1.15e-07	1.55998	Serine/threonine protein kinase domain containing protein
Os04g0546800	4.27e-06	1.56307	Pathogenesis-related transcriptional factor and ERF domain containing protein
Os02g0744200	5.92e-10	1.56326	Alpha-expansin OsEXPA5
Os08g0498400	2.84e-07	1.5638	Similar to Caffeoyl-CoA 3-O-methyltransferase (Fragment)
Os02g0669100	7.9e-10	1.56467	Dehydrin family protein
Os07g0559700	0.00494	1.56705	Similar to Monosaccharide transporter 3
Os01g0819700	7.86e-08	1.57004	Hypothetical conserved gene
Os11g0591300	0.000495074	1.57318	Hypothetical protein
Os09g0251800	2.19e-09	1.5763	C2 calcium-dependent membrane targeting domain containing protein
Os03g0821300	4.68e-09	1.57873	Similar to TA11 protein (Fragment)
Os05g0128200	2.69e-10	1.58263	Hypothetical conserved gene
Os03g0124300	1.71e-09	1.58328	Similar to ATP binding protein
Os05g0498366	0.000398578	1.5868	Conserved hypothetical protein
Os01g0541800	1.64e-05	1.58724	MtN3 and saliva related transmembrane protein family protein
Os03g0188500	0.00047675	1.58816	Glutelin family protein
Os10g0147900	7.63e-09	1.58943	Armadillo-like helical domain containing protein
Os02g0120500	0.00797123	1.59261	Basic helix-loop-helix (bHLH) transcription factor
Os04g0603400	0.00125204	1.59638	Similar to OSIGBa0118P15
Os03g0199300	1.73e-05	1.59784	Conserved hypothetical protein
Os02g0789600	1.61e-10	1.59883	Similar to DEM2
Os03g0773300	1.64e-07	1.60149	Protein kinase core domain containing protein
Os03g0161302	2.71e-07	1.60165	Hypothetical protein
Os05g0398800	2.77e-05	1.60247	Similar to Serine/threonine-protein kinase PBS1 (EC 2
Os06g0646100	1.38e-10	1.60712	Conserved hypothetical protein
Os03g0334250	0.000184868	1.60975	Hypothetical protein
Os05g0494200	0.00478027	1.61097	Similar to Cystatin (Fragment)
Os01g0743100	0.000217982	1.61166	IQ motif EF-hand binding site domain containing protein
Os03g0767000	6.14e-09	1.61221	Similar to Allene oxide synthase (EC 4
Os07g0164800	9.2e-11	1.61332	Conserved hypothetical protein
Os05g0476700	1.26e-06	1.6142	Similar to Arm repeat protein
Os03g0244200	1.78e-10	1.6151	Similar to thaumatin-like protein 1
Os03g0823800	1.1e-10	1.61627	Similar to Permease 1
Os11g0582100	3.36e-05	1.61657	Zinc finger RING/FYVE/PHD-type domain containing protein
Os04g0568751	6.76e-06	1.61833	Hypothetical protein
Os01g0783200	4.97e-10	1.6184	Similar to Diacylglycerol kinase
Os11g0195500	1.11e-09	1.61949	Hypothetical conserved gene
Os01g0802200	0.000127708	1.62018	Conserved hypothetical protein
Os01g0309100	7.71e-10	1.62049	Similar to anther-specific protein SF18
Os03g0710700	6.18e-09	1.6217	Similar to predicted protein
Os01g0955000	0.000149576	1.62231	Phosphoesterase family protein
Os07g0537000	1.14e-05	1.62567	Similar to Receptor protein kinase
Os02g0703700	5.73e-06	1.62639	Hypothetical protein
Os08g0402500	0.00290851	1.62756	Protein of unknown function DUF761 plant domain containing protein
Os06g0685200	8.9e-05	1.63	Hypothetical conserved gene
Os02g0694100	2.83e-08	1.64182	Cyclin-like F-box domain containing protein
Os07g0669675	2.43e-07	1.64284	Hypothetical protein
Os04g0678400	8.04e-06	1.64322	Zinc finger Dof-type domain containing protein
Os04g0671200	5.79e-07	1.64407	Similar to Suppressor of presenilin 5 (P110b homolog)
Os05g0223000	6.67e-11	1.6447	Similar to TCH2 (TOUCH 2)%3B calcium ion binding
Os03g0266900	0.00774406	1.64488	Low molecular mass heat shock protein Oshsp17
Os08g0492600	9e-09	1.645	Hypothetical conserved gene
Os05g0497300	2.74e-11	1.6487	Similar to Ethylene response factor 2
Os04g0492400	4.8e-11	1.65985	Similar to H0425E08
Os10g0208500	4.69e-09	1.66558	Hypothetical protein
Os08g0160600	2.55e-11	1.67095	Hypothetical protein
Os07g0685700	2.19e-11	1.6732	Ethylene insensitive 3 family protein
Os01g0732801	2.41e-09	1.67429	Conserved hypothetical protein
Os08g0160901	2.79e-09	1.67564	Hypothetical protein
Os02g0193300	0.00273363	1.67702	Conserved hypothetical protein
Os03g0287800	3.97e-06	1.6777	Similar to beta3-glucuronyltransferase
Os02g0658200	3.23e-07	1.67784	Zinc finger PHD-type domain containing protein
Os06g0671150	1.28e-06	1.68449	Auxin responsive SAUR protein family protein
Os05g0560600	5.91e-11	1.69073	Homeodomain-like containing protein
Os01g0800300	7.74e-09	1.6923	Immunoglobulin/major histocompatibility complex conserved site domain containing protein
Os03g0300600	5.69e-11	1.69488	Similar to Chaperone protein dnaJ
Os09g0456200	0.00769717	1.69531	Similar to BZIP transcription factor
Os04g0461600	0.000196688	1.70099	Similar to Fw2
Os01g0313300	7.27e-07	1.70405	Similar to EREBP-3 protein (Fragment)
Os01g0228500	0.00127432	1.70997	Harpin-induced 1 domain containing protein
Os04g0463200	9.97e-11	1.71311	Protein of unknown function DUF593 family protein
Os01g0570800	3.47e-10	1.71355	IQ calmodulin-binding region domain containing protein
Os04g0451000	1.37e-07	1.71415	Hypothetical protein
Os03g0302800	1.52e-07	1.71886	Similar to Long cell-linked locus protein
Os09g0526700	0.00428286	1.72145	Similar to UDP-glucose 4-epimerase (EC 5
Os12g0156200	1.88e-08	1.72223	Similar to DNA-binding factor of bZIP class
Os04g0571600	1.71e-10	1.72305	Multi antimicrobial extrusion protein MatE family protein
Os01g0857400	5.84e-08	1.72349	Amino acid transporter transmembrane domain containing protein
Os03g0229801	0.000103815	1.72416	Conserved hypothetical protein
Os01g0846300	2.88e-12	1.72783	Similar to Protein phosphatase 2C
Os10g0205300	0.000122387	1.73002	Glycosyl transferase family 43 protein
Os02g0681200	6.25e-10	1.73182	Zinc finger RING/FYVE/PHD-type domain containing protein
Os02g0687200	2.22e-08	1.73219	Protein of unknown function DUF581 family protein
Os10g0532600	0.000607871	1.73946	Protein of unknown function DUF623 plant domain containing protein
Os04g0540900	0.000746601	1.74775	Serine/threonine protein kinase domain containing protein
Os01g0768100	0.00011376	1.75101	Conserved hypothetical protein
Os03g0445700	9.4e-12	1.75236	Similar to LOB domain protein 39
Os01g0612900	5.63e-09	1.75298	Lipase GDSL domain containing protein
Os07g0510800	0.00190128	1.7561	Hypothetical conserved gene
Os08g0450100	1.63e-05	1.75926	Similar to Pectinesterase (EC 3
Os01g0743200	3.47e-08	1.76124	Pectin lyase fold/virulence factor domain containing protein
Os02g0647300	5.14e-05	1.76543	Leucine-rich repeat plant specific containing protein
Os07g0605400	0.0011453	1.76659	Similar to EGG APPARATUS-1 protein (ZmEA1)
Os01g0191200	4.78e-07	1.77645	Similar to Acid phosphatase
Os01g0787000	7.01e-05	1.78004	Similar to Peroxidase (EC 1
Os01g0513400	3.29e-13	1.78386	Protein of unknown function DUF789 family protein
Os04g0639000	0.00043635	1.78456	Conserved hypothetical protein
Os01g0194000	1.14e-10	1.79224	Conserved hypothetical protein
Os04g0223500	3.22e-05	1.7923	Dimethylaniline monooxygenase N-oxide-forming domain containing protein
Os06g0703300	0.000533201	1.79503	Hypothetical conserved gene
Os05g0176700	4.42e-13	1.80086	Conserved hypothetical protein
Os03g0761100	3.48e-13	1.80143	Protein phosphatase 2C-like protein
Os06g0695800	0.000333326	1.80262	Phosphate transport system permease protein 1 domain containing protein
Os08g0520600	0.00506968	1.80734	Conserved hypothetical protein
Os03g0268600	8.46e-11	1.81298	Similar to Protein phosphatase type 2C
Os12g0164600	4.5e-12	1.8229	Protein of unknown function DUF793 family protein
Os03g0299600	1.6e-13	1.82546	Wound-induced protein Wun1 domain containing protein
Os04g0494100	6.45e-09	1.82723	Similar to Chitinase
Os02g0566450	1.06e-06	1.82812	Hypothetical protein
Os02g0586900	0.00371687	1.83315	Hypothetical conserved gene
Os08g0504700	3.5e-13	1.83684	Similar to Multiple stress-responsive zinc-finger protein ISAP1 (Stress- associated protein 1) (OsISAP1)
Os04g0550200	2.68e-12	1.83718	Pathogenesis-related transcriptional factor and ERF domain containing protein
Os01g0624700	0.00479869	1.85148	Similar to WRKY transcription factor 12
Os01g0295700	3.96e-14	1.85633	Similar to Protein phosphatase-2C
Os01g0873200	0.00045592	1.85936	Similar to Amidophosphoribosyltransferase chloroplast precursor (EC 2
Os09g0486500	2.1e-13	1.86057	Multiple stress-responsive zinc-finger protein ISAP1 (Stress- associated protein 1) (OsISAP1)
Os04g0644200	1.68e-06	1.86353	Similar to H0306F03
Os12g0242500	3.08e-14	1.86794	Conserved hypothetical protein
Os05g0272800	6.06e-08	1.87468	Similar to F20D23
Os02g0689900	7.31e-05	1.87633	TGF-beta receptor type I/II extracellular region family protein
Os03g0678800	1.55e-10	1.87884	Glycosyl transferase family 8 protein
Os01g0672400	8.33e-15	1.88085	Drought induced 19 family protein
Os03g0107700	2.32e-14	1.88286	Similar to EL2 protein
Os03g0816800	1.14e-07	1.89064	Protein of unknown function DUF567 family protein
Os01g0766200	2.27e-11	1.89235	Similar to RING finger protein 5
Os04g0674000	1.05e-11	1.89498	Similar to H0403D02
Os01g0498300	0.000416708	1.8955	Glycosyltransferase AER61 uncharacterized domain containing protein
Os05g0322900	1.21e-10	1.89657	Similar to WRKY transcription factor 45
Os04g0543500	1.14e-05	1.90197	Hypothetical conserved gene
Os01g0656200	2.49e-14	1.90259	Protein phosphatase 2C family protein
Os04g0671250	0.00252983	1.90454	Hypothetical protein
Os10g0475000	4.29e-05	1.90861	Conserved hypothetical protein
Os02g0572400	1.69e-14	1.91081	Similar to Riboflavin biosynthesis protein ribA chloroplast precursor [Includes: GTP cyclohydrolase II (EC 3
Os06g0597000	0.000310463	1.91585	Similar to Auxin responsive protein IAA-Re
Os02g0299200	0.000120946	1.91982	IQ calmodulin-binding region domain containing protein
Os09g0455300	0.000120946	1.91982	Similar to INDEHISCENT protein
Os01g0846150	5.18e-12	1.92345	Hypothetical gene
Os06g0594400	0.00106162	1.93202	Kelch-type beta propeller domain containing protein
Os01g0714600	2.05e-10	1.93252	Similar to cDNA clone:J023088C01 full insert sequence
Os05g0438500	0.000377397	1.93477	Similar to Soluble inorganic pyrophosphatase (EC 3
Os03g0302850	4.02e-07	1.94548	Hypothetical protein
Os04g0610400	8.88e-16	1.94675	Similar to AP2 domain containing protein RAP2
Os03g0801900	4.66e-09	1.94907	Protein of unknown function DUF569 family protein
Os04g0537100	0.00762188	1.95571	Similar to Auxin-induced protein X15
Os08g0302000	0.00762188	1.95571	Similar to Peroxidase 40 precursor (EC 1
Os12g0274700	0.000460656	1.95572	Similar to Petunia ribulose 1 5-bisphosphate carboxylase small subunit mRNA (clone pSSU 51) partial cds
Os05g0439400	1.54e-10	1.95572	Similar to Arm repeat containing protein
Os05g0545400	1.9e-13	1.96005	Serine/threonine protein kinase domain containing protein
Os02g0766700	1.11e-16	1.976	Similar to Abscisic acid responsive elements-binding factor (ABA-responsive element binding protein 2) (AREB2)
Os01g0888300	0.000206367	1.97636	Similar to NAC-domain containing protein 18 (ANAC018) (NO APICAL MERISTEM protein) (AtNAM)
Os08g0492500	0.000960654	1.98064	Zinc finger RING/FYVE/PHD-type domain containing protein
Os01g0727100	4.56e-08	1.98229	Glycosyl transferase family 8 protein
Os01g0934100	2e-15	1.98499	C2 calcium-dependent membrane targeting domain containing protein
Os02g0548700	7.93e-08	1.99384	Similar to ubiquitin-protein ligase
Os06g0256300	6.84e-12	2.00285	Similar to Calmodulin-binding heat-shock protein
Os08g0156600	4.44e-16	2.00299	Major facilitator superfamily protein
Os07g0631200	1.12e-06	2.00573	Zinc finger RING/FYVE/PHD-type domain containing protein
Os05g0585601	2.16e-12	2.00865	Hypothetical protein
Os04g0481600	8.78e-08	2.01568	WD-40 repeat containing protein
Os03g0152000	0	2.02095	Heavy metal transport/detoxification protein domain containing protein
Os03g0331700	0.00699797	2.0238	Similar to cDNA clone:002-120-A09 full insert sequence
Os04g0685700	4.44e-16	2.02782	Similar to H0723C07
Os08g0490100	4.12e-14	2.02919	Similar to PBF protein
Os06g0203600	1.71e-14	2.03264	Chalcone isomerase domain containing protein
Os07g0593400	7.45e-06	2.03424	Similar to golgi transport 1 protein B
Os01g0705750	0.000857564	2.03459	Hypothetical protein
Os09g0425900	0.000857564	2.03459	Similar to senescence-associated protein DH
Os07g0418600	3.83e-13	2.0437	Hypothetical protein
Os04g0531400	8.45e-11	2.04543	Similar to Lectin-like receptor kinase 7%3B2
Os12g0576600	8.88e-16	2.04584	Metallophosphoesterase domain containing protein
Os05g0138300	4.4e-10	2.04739	Similar to ICT protein (Fragment)
Os06g0714900	9.1e-09	2.05084	Serine/threonine protein kinase domain containing protein
Os01g0186900	0	2.0536	Similar to cDNA clone:001-117-G12 full insert sequence
Os03g0351300	0	2.05419	Similar to beta-amylase
Os05g0427100	1.11e-15	2.05422	Octicosapeptide/Phox/Bem1p domain containing protein
Os07g0569166	0	2.06068	Conserved hypothetical protein
Os04g0536500	2.19e-09	2.06531	Similar to H0502G05
Os09g0396900	2.91e-05	2.06909	Protein of unknown function DUF125 transmembrane family protein
Os01g0656250	5.77e-15	2.07165	Hypothetical gene
Os07g0418700	1.23e-06	2.08323	Hypothetical protein
Os04g0541700	0.000439572	2.08487	Similar to Homeobox-leucine zipper protein HOX22
Os03g0268750	1.44e-15	2.08568	Hypothetical gene
Os06g0637500	1.78e-15	2.08571	Similar to MYB transcription factor R2R3 type
Os08g0293100	2.22e-16	2.10099	Conserved hypothetical protein
Os11g0547800	0.00629786	2.10235	Conserved hypothetical protein
Os07g0569100	6.73e-13	2.10365	Remorin C-terminal region domain containing protein
Os09g0451400	5.22e-07	2.10432	1-aminocyclopropane-1-carboxylate oxidase 1 (EC 1
Os01g0725000	2.16e-07	2.10589	Similar to H0402C08
Os03g0792800	5.69e-12	2.1151	Beta-1 3-glucanase-like protein
Os02g0134200	1.45e-06	2.12315	Protein of unknown function DUF1645 family protein
Os03g0610900	8.26e-09	2.13334	Serine/threonine-protein kinase SAPK10 (EC 2
Os01g0893400	2.22e-16	2.13854	Zinc finger TAZ-type domain containing protein
Os06g0133400	0	2.13862	Conserved hypothetical protein
Os03g0284650	9.82e-05	2.14399	Gnk2-homologous domain domain containing protein
Os10g0531900	4.27e-09	2.14659	Similar to BZIP-like protein
Os01g0243600	0.00037836	2.14694	Conserved hypothetical protein
Os03g0225100	0.00814511	2.15703	Serine/threonine protein kinase domain containing protein
Os04g0450100	0	2.16284	Protein of unknown function DUF341 domain containing protein
Os02g0640100	8.49e-09	2.16308	Hypothetical conserved gene
Os07g0596300	2.25e-08	2.17215	Actin-binding FH2 domain containing protein
Os12g0594000	1.3e-11	2.17483	WD40 repeat-like domain containing protein
Os03g0788550	8.31e-12	2.18248	Hypothetical protein
Os02g0654600	0.000455222	2.18991	Domain of unknown function DUF632 domain containing protein
Os05g0407100	2.89e-15	2.19494	Four F5 protein family protein
Os01g0845000	6.47e-10	2.1954	Hypothetical conserved gene
Os07g0687900	8.21e-05	2.2034	WSI76 protein induced by water stress
Os03g0586500	1.42e-08	2.21155	Similar to chloroplast post-illumination chlorophyll fluorescence increase protein
Os05g0119300	0	2.21864	Similar to ESTs AA754121
Os07g0225300	6.92e-14	2.22007	OsNAC3 protein
Os12g0547600	2.38e-14	2.22451	Calmodulin binding protein-like domain containing protein
Os03g0258200	2.78e-15	2.22731	Alpha/beta hydrolase fold-3 domain containing protein
Os04g0447100	4.06e-11	2.22789	Similar to Lipoxygenase
Os10g0359200	1.65e-07	2.23376	Similar to UPF0496 protein 1
Os02g0654700	0.00139761	2.23544	AP2/ERF family protein Abiotic stress response (Os02t0654700-01)
Os09g0478600	5.96e-06	2.23561	Zinc finger RING/FYVE/PHD-type domain containing protein
Os09g0379900	1.39e-13	2.23641	Similar to Beta-glucan binding protein
Os02g0686700	1.85e-14	2.24575	Protein of unknown function DUF581 family protein
Os06g0261300	4.19e-05	2.24822	Conserved hypothetical protein
Os12g0510750	5.43e-09	2.25355	Conserved hypothetical protein
Os10g0492900	4.81e-13	2.25561	Similar to alpha-galactosidase
Os05g0526600	0.0025314	2.26558	Zinc finger RING/FYVE/PHD-type domain containing protein
Os07g0209100	0.0025314	2.26558	Similar to Seed imbibition protein (Fragment)
Os05g0380900	0	2.27179	Similar to Polcalcin Jun o 2 (Calcium-binding pollen allergen Jun o 2)
Os01g0582600	0	2.27565	Phospholipase A2 active site domain containing protein
Os03g0247900	0	2.27583	F5O11
Os05g0179300	2.23e-14	2.2762	Transferase family protein
Os03g0203700	1.11e-16	2.28503	Similar to Calcium-transporting ATPase 2 plasma membrane-type (EC 3
Os02g0756850	1.41e-11	2.28913	Hypothetical protein
Os06g0676700	4.76e-06	2.28986	Similar to High pI alpha-glucosidase
Os02g0756600	0.000262411	2.29573	Similar to Phi-1 protein
Os07g0561300	0	2.29702	Cyclin-like F-box domain containing protein
Os03g0792850	3.15e-11	2.29747	Conserved hypothetical protein
Os09g0442100	0.000654906	2.29765	Protein kinase core domain containing protein
Os09g0540150	0.000654906	2.29765	Conserved hypothetical protein
Os03g0138700	2.48e-08	2.29793	TGF-beta receptor type I/II extracellular region family protein
Os06g0294200	0.00171045	2.30003	Conserved hypothetical protein
Os01g0175100	4.18e-09	2.30641	Kv1
Os07g0584100	1.13e-08	2.30874	Similar to MAP kinase-like protein
Os01g0975000	3.26e-09	2.3171	Protein of unknown function DUF966 family protein
Os03g0189100	1.9e-10	2.31856	Uncharacterised protein family UPF0503 domain containing protein
Os01g0261200	0	2.32049	No apical meristem (NAM) protein domain containing protein
Os01g0550300	0	2.32222	Similar to Gda-1 protein
Os09g0334500	0	2.32518	WRKY transcription factor 74
Os06g0218800	2.52e-06	2.32667	Uncharacterised protein family UPF0503 domain containing protein
Os02g0759400	0.000448	2.32778	Zinc finger RING/FYVE/PHD-type domain containing protein
Os04g0531600	3.98e-11	2.33095	Hypothetical protein
Os03g0244333	2.22e-16	2.33163	Hypothetical gene
Os05g0429900	8.02e-10	2.33406	Similar to MybHv5 (Fragment)
Os07g0633450	0.00312498	2.34112	Hypothetical gene
Os07g0545800	0	2.3412	Similar to Chitin-inducible gibberellin-responsive protein
Os02g0818900	3.55e-07	2.35303	Heavy metal transport/detoxification protein domain containing protein
Os12g0181600	4.36e-08	2.35566	Amino acid transporter transmembrane domain containing protein
Os07g0121800	0	2.35865	Protein of unknown function DUF1719 Oryza sativa domain containing protein
Os02g0165200	9.22e-11	2.36387	Hypothetical protein
Os06g0696450	0	2.36509	Hypothetical protein
Os09g0347300	0.000779318	2.36654	Exo70 exocyst complex subunit family protein
Os03g0245200	9.71e-07	2.38019	Protein of unknown function DUF1210 family protein
Os04g0399800	0.000209479	2.3862	Similar to Ethylene-responsive transcription factor 12 (Ethylene-responsive element binding factor 12) (EREBP-12) (AtERF12)
Os09g0445600	1.05e-11	2.39577	Similar to oxidoreductase/ transition metal ion binding protein
Os02g0540700	1.22e-15	2.3984	Similar to Arm repeat-containing protein
Os02g0777800	0.000525688	2.39868	Protein kinase catalytic domain domain containing protein
Os03g0727600	5.77e-15	2.40337	1-aminocyclopropane-1-carboxylate synthase 1 (EC 4
Os01g0686000	5.15e-07	2.41479	Similar to cDNA clone: J100026I16 full insert sequence
Os09g0475500	8.66e-10	2.4203	Protein of unknown function DUF246 plant family protein
Os05g0389000	0.000603571	2.42047	Similar to AP2-1 protein (Fragment). (Os05t0389000-01);AP2/ERF transcription factor, Regulation of cell elongation and proliferation in root meristem, Organ size control (Os05t0389000-02)
Os08g0449901	1.97e-07	2.42281	Hypothetical protein
Os04g0372700	0	2.42364	Similar to Quinone-oxidoreductase QR1 (Fragment)
Os05g0237200	0	2.43463	Cytochrome b561 eukaryote domain containing protein
Os01g0127700	0	2.43956	Conserved hypothetical protein
Os06g0676801	9.79e-05	2.44236	Hypothetical gene
Os02g0638650	0	2.4509	Pathogenesis-related transcriptional factor and ERF domain containing protein
Os10g0567900	9.06e-06	2.46018	Similar to F-box protein interaction domain containing protein expressed
Os01g0699100	0.000239045	2.46089	Serine/threonine protein kinase domain containing protein
Os01g0278000	0	2.46762	VQ domain containing protein
Os04g0531100	0	2.46827	C2 calcium-dependent membrane targeting domain containing protein
Os02g0756200	3.2e-08	2.47409	Similar to Phi-1-like phosphate-induced protein
Os06g0717100	0	2.47755	Senescence-associated family protein
Os03g0307000	0	2.48182	Conserved hypothetical protein
Os01g0884300	1.11e-15	2.48594	No apical meristem (NAM) protein domain containing protein
Os02g0700300	4.45e-06	2.50431	Similar to Phosphate starvation response regulator-like protein
Os07g0539200	4.45e-06	2.50431	Conserved hypothetical protein
Os01g0186950	0	2.51826	Hypothetical protein
Os01g0243000	1.17e-09	2.52051	Similar to triacylglycerol lipase
Os10g0555100	0	2.52163	Similar to DNA chromosome 4 ESSA I CONTIG fragment NO
Os10g0542550	3.13e-05	2.52269	Hypothetical protein
Os05g0524100	0	2.52335	Conserved hypothetical protein
Os02g0669500	9.6e-06	2.52444	Similar to H0211B05
Os09g0475800	9.6e-06	2.52444	Similar to Dof2 (Fragment)
Os03g0125100	3.84e-07	2.52811	Beta-carotene hydroxylase Drought and oxidative stress resistance (Os03t0125100-01)
Os07g0686100	7.93781e-05	2.53976	Similar to Abscisic acid responsive elements-binding factor.
Os12g0181500	3.33e-16	2.55187	Similar to Amino acid carrier (Fragment)
Os01g0750666	0.00457743	2.55434	Hypothetical protein
Os09g0522000	0.00457743	2.55434	Similar to Dehydration-responsive element-binding protein 1B
Os02g0739100	0	2.5546	Similar to Formin-like protein 16
Os09g0509700	2.37e-09	2.55768	Zinc finger B-box domain containing protein
Os06g0696400	0	2.57006	Xyloglycan endo-transglycosylase precursor
Os08g0409100	0	2.58609	Trehalose-6-phosphate phosphatase
Os03g0762500	2.09e-13	2.60503	Conserved hypothetical protein
Os03g0822400	1.18e-08	2.6066	Conserved hypothetical protein
Os05g0127300	0	2.61078	Serine/threonine protein kinase domain containing protein
Os12g0586100	0	2.61232	Serine/threonine-protein kinase SAPK9 (EC 2
Os04g0414500	0	2.62282	Similar to H0622F05
Os03g0191900	0	2.62341	Pathogenesis-related transcriptional factor and ERF domain containing protein
Os03g0296200	0	2.63354	Conserved hypothetical protein
Os06g0683400	0	2.63549	Similar to EF-hand Ca2+-binding protein CCD1
Os01g0865700	0.00187353	2.64078	Zinc finger RING/FYVE/PHD-type domain containing protein
Os02g0162600	0.00187353	2.64078	Conserved hypothetical protein
Os06g0192800	0.00187353	2.64078	Similar to RING-H2 finger protein ATL1R (RING-H2 finger protein ATL8)
Os02g0518000	4.71e-06	2.64738	C2 calcium-dependent membrane targeting domain containing protein
Os05g0179450	8.88e-16	2.65112	Hypothetical protein
Os01g0138500	2.63e-07	2.66846	Protein of unknown function DUF789 family protein
Os10g0542400	0	2.66889	Expansin/Lol pI family protein
Os03g0180900	6.94e-08	2.67635	Tify domain containing protein
Os08g0445700	0	2.68234	HAD-superfamily hydrolase subfamily IIB protein
Os03g0126800	0	2.68637	Similar to CBL-interacting protein kinase 9
Os02g0774100	6.08e-10	2.69806	Similar to thioredoxin-like 5
Os06g0651200	6.94e-06	2.71175	Conserved hypothetical protein
Os03g0415500	0.00531079	2.7128	Mitochondrial import inner membrane translocase subunit Tim17/22 family protein
Os03g0633800	1.01e-08	2.71532	Similar to IAA6 (Fragment)
Os03g0655400	0	2.71739	Similar to LIP5
Os03g0766600	2.31e-05	2.73354	Conserved hypothetical protein
Os05g0421600	2.31e-05	2.73354	No apical meristem (NAM) protein domain containing protein
Os01g0195300	0	2.74048	Hypothetical conserved gene
Os03g0170900	5.36e-10	2.74901	Sucrose transporter
Os01g0508100	0.00331686	2.76107	Ferritin/ribonucleotide reductase-like family protein
Os02g0772100	0.00331686	2.76107	Conserved hypothetical protein
Os02g0629000	2.62e-14	2.76274	Protein of unknown function DUF584 family protein
Os03g0265900	0	2.76286	Conserved hypothetical protein
Os01g0687300	0	2.7629	Conserved hypothetical protein
Os02g0643800	0	2.76634	Auxin responsive SAUR protein family protein
Os01g0699600	0	2.77107	Serine/threonine protein kinase domain containing protein
Os03g0787000	9.74e-13	2.77229	Similar to Syntaxin
Os09g0522100	2.15e-06	2.78653	Similar to Dehydration-responsive element-binding protein 1H
Os05g0541000	0	2.79994	Hypothetical protein
Os03g0327100	2.11e-15	2.84634	Similar to CUC1
Os04g0492800	0	2.85377	Similar to H0425E08
Os04g0684900	0	2.87069	Ribonuclease CAF1 family protein
Os06g0649000	0.00957059	2.87884	Similar to WRKY transcription factor 28
Os09g0412300	2.02e-06	2.89584	Similar to Calmodulin-like protein
Os01g0384800	0	2.90215	Conserved hypothetical protein
Os05g0457200	1.42e-11	2.90319	Similar to protein phosphatase 2C
Os03g0133000	1.22e-12	2.90935	Similar to NAC-domain protein 14
Os03g0116400	4.57e-10	2.92039	Similar to Membrane protein
Os04g0497000	0	2.93017	Similar to Allyl alcohol dehydrogenase
Os01g0845100	0.00580786	2.93457	Protein of unknown function DUF668 family protein
Os02g0165100	0	2.94524	Protein kinase core domain containing protein
Os01g0135700	0	2.94721	EF-HAND 2 domain containing protein
Os08g0508500	1.53e-11	2.95081	Similar to predicted protein
Os05g0457300	4.53e-12	3.0004	Hypothetical gene
Os03g0181800	1.11e-16	3.0059	Protein of unknown function DUF936 plant family protein
Os01g0606900	0	3.01398	Heat shock protein DnaJ N-terminal domain containing protein
Os02g0527300	0	3.01817	Similar to Heat shock transcription factor 31 (Fragment)
Os07g0539100	2.72e-07	3.01841	Glycoside hydrolase family 17 protein
Os01g0648000	0	3.01924	Similar to AKT1-like potassium channel
Os01g0256500	0	3.03151	Similar to ZnI
Os04g0556500	0.00213503	3.03997	Similar to Cis-zeatin O-glucosyltransferase 1 (EC 2
Os01g0131300	0	3.0489	Conserved hypothetical protein
Os08g0205800	0	3.05369	Hypothetical conserved gene
Os01g0793900	0	3.05431	Conserved hypothetical protein
Os03g0141200	0	3.06195	Similar to Beta-amylase PCT-BMYI (EC 3
Os12g0554100	1.45e-08	3.0721	Conserved hypothetical protein
Os06g0201200	7.91e-07	3.0811	Conserved hypothetical protein
Os03g0645900	0	3.08566	Carotenoid oxygenase family protein
Os02g0646200	8.23e-08	3.08724	Zinc finger B-box domain containing protein
Os02g0299300	1.36e-09	3.09554	Similar to cDNA clone:J023112L03 full insert sequence
Os10g0392400	2.43e-14	3.09855	Tify domain containing protein
Os01g0724700	5.78e-06	3.10338	Similar to lachrymatory-factor synthase
Os01g0802600	0	3.10346	Similar to Circadian clock coupling factor ZGT
Os07g0489800	2.55e-11	3.11519	Beta-grasp fold ferredoxin-type domain containing protein
Os03g0815100	0	3.11705	Similar to OsNAC6 protein
Os05g0343400	0	3.12896	WRKY transcription factor 53 (Transcription factor WRKY12)
Os09g0325700	0	3.13648	Similar to Protein phpsphatase 2C (PP2C) (EC 3
Os12g0141000	0.000785991	3.13818	Conserved hypothetical protein
Os04g0667600	2.52e-08	3.15294	Heavy metal transport/detoxification protein domain containing protein
Os02g0677300	0	3.15989	Similar to CRT/DRE binding factor 1
Os07g0633400	0	3.20152	IQ calmodulin-binding region domain containing protein
Os07g0592600	9.95e-08	3.20578	Similar to Indole-3-acetic acid-amido synthetase GH3
Os10g0148100	1.91e-05	3.20676	Protein of unknown function DUF1210 family protein
Os04g0577375	0.00969893	3.20941	Hypothetical conserved gene
Os03g0181100	0	3.23669	Tify domain containing protein
Os02g0630300	1.89e-15	3.23873	2OG-Fe(II) oxygenase domain containing protein
Os01g0648225	0	3.26329	Hypothetical protein
Os03g0241900	0	3.26419	Similar to Senescence-associated protein 12
Os05g0531000	1.95e-14	3.26588	Protein of unknown function DUF584 family protein
Os07g0676900	0.00566648	3.27245	Similar to Peroxidase (EC 1
Os01g0699400	7.59e-06	3.27484	Serine/threonine protein kinase domain containing protein
Os07g0589000	0	3.28669	Lateral organ boundaries LOB domain containing protein
Os01g0905200	1.64e-10	3.29339	Exo70 exocyst complex subunit family protein
Os05g0126800	0	3.29645	Mss4-like domain containing protein
Os01g0705200	0	3.29853	Late embryogenesis abundant protein repeat containing protein
Os03g0285800	0	3.31114	MAP Kinase
Os01g0729700	0.000107882	3.31658	Hypothetical protein
Os02g0205700	0.000107882	3.31658	Hypothetical protein
Os05g0208550	0.000107882	3.31658	Similar to gibberellin 2-beta-dioxygenase
Os09g0369400	0	3.3247	Similar to predicted protein
Os05g0584200	0	3.33042	Similar to Late embryogenesis abundant protein Lea14-A
Os11g0506800	0	3.33409	Similar to BAG domain containing protein
Os01g0699500	0	3.34978	Serine/threonine protein kinase domain containing protein
Os05g0473300	6.59e-05	3.35793	Hypothetical conserved gene
Os01g0667900	0	3.36683	Thioredoxin fold domain containing protein
Os12g0181533	1.11e-15	3.37093	Hypothetical protein
Os05g0494600	0	3.37613	Similar to Circadian clock coupling factor ZGT
Os04g0604300	0	3.37868	Similar to Xyloglucan endotransglucosylase/hydrolase protein 24 precursor (EC 2
Os06g0650900	7.54e-08	3.3796	Conserved hypothetical protein
Os02g0702100	0	3.3889	Similar to transcription factor GT-3b
Os02g0575000	0.00193581	3.39082	Conserved hypothetical protein
Os05g0181700	2.11e-15	3.41056	Conserved hypothetical protein
Os07g0681400	8.4e-13	3.4231	Similar to Calcium-binding protein CAST
Os07g0592733	0	3.44043	Hypothetical protein
Os01g0794100	0	3.44177	Conserved hypothetical protein
Os01g0244000	0.00113343	3.44655	Domain of unknown function DUF1618 domain containing protein
Os06g0147000	0.00113343	3.44655	Conserved hypothetical protein
Os10g0521900	0	3.46324	Similar to Membrane protein
Os06g0341300	1.52e-05	3.47532	Seed maturation protein domain containing protein
Os11g0154900	1.52e-05	3.47532	Similar to DNA-binding factor of bZIP class (Fragment)
Os01g0822800	1.38e-08	3.4768	Similar to RING-H2 finger protein ATL3C
Os05g0516700	0	3.4773	Conserved hypothetical protein
Os03g0140900	1.22e-15	3.50008	Conserved hypothetical protein
Os06g0133500	0.00066472	3.50021	Conserved hypothetical protein
Os01g0821600	0	3.53041	WRKY transcription factor 48-like protein (WRKY transcription factor 21)
Os03g0236200	0	3.54205	Similar to Glutamate decarboxylase isozyme 3 (EC 4
Os03g0764100	0	3.54241	Zinc finger transcription factor ZF1
Os02g0764700	0	3.55944	Similar to Ethylene-responsive transcription factor 4 (Ethylene-responsive element binding factor 4) (Related to APETALA-2 protein 5) (EREBP-4) (AtERF4)
Os10g0389500	0	3.57636	Conserved hypothetical protein
Os02g0676800	0	3.5812	Similar to Dehydration responsive element binding protein 1E (DREB1E protein)
Os01g0864500	2.72e-12	3.59244	Harpin-induced 1 domain containing protein
Os07g0674800	0	3.59995	Similar to AP2 domain transcription factor EREBP
Os03g0745000	0	3.64324	Similar to Heat stress transcription factor A-2a
Os01g0955100	0	3.64893	Similar to Calmodulin-like protein (Fragment)
Os03g0712400	0.000135639	3.65016	Similar to atypical receptor-like kinase MARK
Os04g0396500	2.28e-12	3.73894	Conserved hypothetical protein
Os03g0115700	0	3.74171	Short-chain dehydrogenase/reductase SDR family protein
Os03g0645966	0	3.75465	Hypothetical gene
Os07g0511400	2.39e-09	3.77549	Hypothetical protein
Os01g0733200	2.53e-14	3.78432	Similar to Heat shock transcription factor 29 (Fragment)
Os01g0773800	0.00769282	3.80276	Hypothetical conserved gene
Os04g0173800	0.00769282	3.80276	Lectin precursor (Agglutinin)
Os05g0442400	0.00769282	3.80276	Similar to MybSt1
Os08g0478466	0.00769282	3.80276	Protein of unknown function DUF296 domain containing protein
Os11g0673600	0.00769282	3.80276	Similar to NB-ARC domain containing protein expressed
Os01g0863300	0	3.81068	Similar to MCB2 protein
Os08g0482600	1.68e-05	3.82856	Cupredoxin domain containing protein
Os11g0144900	1.28e-11	3.82947	Conserved hypothetical protein
Os02g0584700	0	3.83328	Heavy metal transport/detoxification protein domain containing protein
Os04g0675400	4.44e-15	3.85182	Similar to Chaperone protein dnaJ
Os02g0584800	4.27e-10	3.86656	Heavy metal transport/detoxification protein domain containing protein
Os03g0199200	0.00427222	3.87531	Conserved hypothetical protein
Os03g0820300	0	3.88223	Similar to ZPT2-14
Os03g0710000	0	3.89073	Protein of unknown function DUF292 eukaryotic domain containing protein
Os11g0689400	8.88e-16	3.9163	Similar to predicted protein
Os11g0454200	1.95e-08	3.92389	Dehydrin RAB 16B
Os03g0820400	0	3.93536	Similar to ZPT2-13
Os02g0268675	0.00237762	3.94439	Hypothetical protein
Os03g0734500	0.00237762	3.94439	Conserved hypothetical protein
Os08g0140700	0.00237762	3.94439	Similar to CsAtPR5
Os07g0635500	5.52e-13	3.96967	Similar to Cytochrome P450
Os02g0209300	1.11e-16	3.97802	Hypothetical conserved gene
Os05g0324700	6.33e-15	3.9815	Conserved hypothetical protein
Os04g0586500	0	3.99221	Malectin-like carbohydrate-binding domain domain containing protein
Os02g0661100	0	4.00253	Similar to Trehalose-6-phosphate phosphatase
Os02g0527200	0	4.02016	Similar to OSIGBa0142C11
Os12g0150200	1.3e-06	4.0244	Similar to Cytochrome P450 CYP94C20
Os09g0378700	1.11e-15	4.04964	Similar to ubiquitin-protein ligase
Os08g0448050	0.000742797	4.07334	Hypothetical protein
Os11g0677000	0.000742797	4.07334	Similar to NB-ARC domain containing protein expressed
Os01g0246700	0	4.10958	Similar to WRKY transcription factor 1
Os04g0563950	2.87e-07	4.1303	Hypothetical protein
Os01g0557400	0.000417181	4.13374	Cyclin-like F-box domain containing protein
Os01g0783700	0.000417181	4.13374	Similar to EF-hand Ca2+-binding protein CCD1
Os03g0723400	5.77e-15	4.15732	Similar to UFG2
Os01g0845950	0.000235087	4.19172	Conserved hypothetical protein
Os06g0523100	0.000235087	4.19172	Similar to loricrin-related
Os11g0104150	0.000235087	4.19172	Conserved hypothetical protein
Os09g0457900	0	4.24168	Similar to AP2 domain containing protein RAP2
Os12g0617900	6.66e-16	4.24272	Similar to Serine/threonine protein phosphatase
Os01g0758000	0.00013292	4.24745	Similar to copper-binding family protein
Os04g0301500	0	4.29587	Helix-loop-helix DNA-binding domain containing protein
Os01g0504950	4.29e-05	4.35284	Hypothetical gene
Os09g0341500	4.29e-05	4.35284	F-box domain cyclin-like domain containing protein
Os01g0971800	2.7e-12	4.39039	Similar to Two-component response regulator ARR11 (Receiver-like protein 3)
Os08g0104400	4.97e-13	4.46799	Conserved hypothetical protein
Os07g0516400	8.39e-10	4.48992	Hypothetical conserved gene
Os08g0496700	8.07e-06	4.49777	Myb/SANT-like domain domain containing protein
Os01g0826400	2.16e-13	4.50527	WRKY transcription factor 24 (WRKY24)
Os08g0443800	2.05e-10	4.56738	Tetraspanin domain containing protein
Os11g0668300	4.13e-14	4.57707	Hypothetical conserved gene
Os03g0640000	0	4.6051	Patatin family protein
Os01g0134700	0	4.62227	Calmodulin binding protein-like family protein
Os02g0462800	1.56e-06	4.62945	WRKY transcription factor 42 (Transcription factor WRKY02)
Os03g0315400	0	4.64794	Similar to Typical P-type R2R3 Myb protein (Fragment)
Os03g0207400	0	4.708	Similar to Protein phosphatase 2C-like
Os03g0180800	1.29e-11	4.71084	Similar to ZIM motif family protein
Os03g0169300	5.31e-07	4.71101	Pentatricopeptide repeat domain containing protein
Os04g0412300	0	4.78086	Similar to H0717B12
Os08g0415600	0	4.8649	Similar to ubiquitin-protein ligase
Os10g0391400	0	4.87129	Tify domain containing protein
Os01g0974600	3.77e-08	4.89675	Similar to Histone H2A
Os05g0162800	3.77e-08	4.89675	SANT domain DNA binding domain containing protein
Os06g0127100	0	4.93227	Dehydration-responsive element-binding protein 1C
Os04g0563900	0	4.9459	Similar to H0409D10
Os10g0497750	0	4.96886	Hypothetical protein
Os02g0624300	4.77e-09	5.02985	Similar to Y19 protein
Os05g0468800	4.77e-09	5.02985	Phosphatidylethanolamine-binding protein PEBP domain containing protein
Os02g0682300	0	5.04075	Zinc finger RING/FYVE/PHD-type domain containing protein
Os11g0151400	0	5.05766	Cytochrome P450 family protein
Os05g0286200	2.87e-09	5.06129	None
Os01g0964900	1.73e-09	5.09205	Similar to Mitochondrial carrier protein-like
Os08g0474000	0	5.12085	Similar to AP2 domain containing protein RAP2
Os08g0207300	3.84e-10	5.18061	Conserved hypothetical protein
Os01g0952900	0	5.19073	Conserved hypothetical protein
Os03g0666300	2.34e-10	5.20896	Hypothetical conserved gene
Os08g0374600	0	5.24826	Similar to Receptor kinase-like protein
Os06g0559600	0	5.25432	Hypothetical conserved gene
Os01g0852800	8.73e-11	5.26404	Conserved hypothetical protein
Os01g0869750	5.36e-11	5.29082	Conserved hypothetical protein
Os07g0442800	1.25e-11	5.36827	Conserved hypothetical protein
Os05g0103800	4.83e-12	5.4177	Conserved hypothetical protein
Os10g0340100	3e-12	5.44179	Conserved hypothetical protein
Os03g0426350	0	5.48831	Conserved hypothetical protein
Os06g0240001	1.16e-13	5.60001	Conserved hypothetical protein
Os04g0397901	7.34e-14	5.62126	Conserved hypothetical protein
Os03g0105500	2.22e-16	5.87233	Conserved hypothetical protein
Os05g0493400	0	6.00759	Similar to Cyclin box (Fragment)
Os09g0344700	0	6.00759	Conserved hypothetical protein
Os08g0540400	0	6.27598	Similar to Calcium-dependent protein kinase
Os08g0410900	0	6.38838	Hypothetical gene
Os03g0741100	0	6.43452	Basic helix-loop-helix dimerisation region bHLH domain containing protein
Os05g0498500	0	6.7485	Conserved hypothetical protein
Os03g0253200	0	6.80531	Similar to WAG1%3B kinase
Os10g0497700	0	7.30947	Similar to Phytochelatin synthetase
Os03g0629800	0	8.70146	Conserved hypothetical protein
Os01g0537250	0	11.0779	Protein of unknown function DUF3778 domain containing protein
Os12g0535900	0	-6.63967	Plus-3 domain containing protein
Os03g0570300	0	-6.45673	Zinc finger C2H2-like domain containing protein
Os02g0474000	0	-6.23301	F-box associated interaction domain domain containing protein
Os01g0281100	0	-6.03378	Conserved hypothetical protein
Os05g0440150	0	-5.96812	Hypothetical gene
Os08g0157600	0	-4.83533	MYB transcription factor Circadian clock (Os08t0157600-01)%3BSimilar to LHY protein
Os01g0223900	7.06e-08	-4.8309	Serine/threonine protein kinase-related domain containing protein
Os07g0646200	7.06e-08	-4.8309	Zinc finger SWIM-type domain containing protein
Os01g0656600	2.15e-07	-4.75362	Conserved hypothetical protein
Os12g0198500	0.000223481	-4.17554	Conserved hypothetical protein
Os01g0897700	0.000407898	-4.11503	Similar to FH protein NFH1
Os03g0360750	0.00253273	-3.91662	Hypothetical protein
Os06g0311300	0.00868127	-3.76735	Seven-in-absentia protein sina domain containing protein
Os10g0482000	0.00868127	-3.76735	Conserved hypothetical protein
Os11g0519500	0.000341215	-3.56098	Conserved hypothetical protein
Os11g0453600	8.53e-08	-3.3783	Conserved hypothetical protein
Os01g0546400	8.13e-05	-3.34276	Protein of unknown function DUF6 transmembrane domain containing protein
Os02g0574500	0	-3.2641	General substrate transporter domain containing protein
Os05g0557500	6.49e-09	-3.23238	Protein of unknown function DUF2921 domain containing protein
Os01g0775100	0	-3.15686	Plus-3 domain containing protein
Os03g0418733	1.19e-07	-3.07405	Hypothetical gene
Os03g0308800	0	-3.02436	Tetratricopeptide-like helical domain containing protein
Os11g0606100	5.88e-11	-3.01832	NB-ARC domain containing protein
Os08g0515700	1.48e-13	-2.99397	Protein of unknown function DUF547 domain containing protein
Os10g0432200	0	-2.98631	Conserved hypothetical protein
Os05g0386700	9.81e-07	-2.94927	Zinc finger C2H2-type domain containing protein
Os11g0461000	0.00533236	-2.94703	Peptidase S10 serine carboxypeptidase family protein
Os07g0434500	6.5e-13	-2.93925	Similar to chromatin remodeling complex subunit
Os06g0292400	1.89e-15	-2.90653	Embryogenesis transmembrane protein
Os04g0624650	0.00168454	-2.83377	Hypothetical protein
Os05g0586600	1.05e-09	-2.83026	Similar to SIGE (RNA polymerase sigma subunit E)%3B DNA binding / DNA-directed RNA polymerase/ sigma factor/ transcription factor
Os03g0387900	0	-2.77881	Conserved hypothetical protein
Os02g0606200	7.77e-16	-2.71746	Zinc finger B-box domain containing protein
Os08g0153000	1.18e-05	-2.68576	Similar to MDR-like ABC transporter
Os03g0297600	1.07168e-06	-2.56381	Streptomyces cyclase/dehydrase family protein.
Os07g0496600	0.000396437	-2.52855	Hypothetical conserved gene
Os05g0279850	4.39e-14	-2.51503	Hypothetical protein
Os05g0534000	0.00700195	-2.38418	Hypothetical conserved gene
Os08g0440900	5.56e-05	-2.35094	Similar to Omega-6 fatty acid desaturase chloroplast precursor (EC 1
Os09g0514350	0.000393353	-2.34767	Hypothetical protein
Os05g0542300	2.22e-15	-2.29316	Conserved hypothetical protein
Os03g0650700	2.22e-16	-2.29145	Translation elongation factor EFG/EF2 C-terminal domain containing protein
Os10g0559650	0	-2.26776	Hypothetical protein
Os06g0144800	2.06e-08	-2.26501	Similar to GTP-binding protein lepA
Os03g0187500	0.0079854	-2.26096	Leucine-rich repeat cysteine-containing subtype containing protein
Os05g0495200	0.0079854	-2.26096	Basic leucine zipper domain containing protein
Os01g0867300	3.81083e-05	-2.19709	bZIP transcription factor, Abiotic stress response, ABA signaling, Suppressor of floral transition upon drought stress
Os03g0844800	0.000411212	-2.15059	Conserved hypothetical protein
Os08g0130300	3.76e-06	-2.10681	Hypothetical conserved gene
Os12g0210500	0.00161673	-2.09988	Conserved hypothetical protein
Os04g0635500	4.46e-14	-2.07651	Similar to Wound induced protein (Fragment)
Os03g0621600	0.00121944	-2.06709	Transcriptional factor B3 domain containing protein
Os03g0783725	6.62e-05	-2.06057	Hypothetical conserved gene
Os10g0559600	9.8e-14	-2.04661	Agenet domain containing protein
Os11g0598300	2.92e-11	-2.0188	NB-ARC domain containing protein
Os12g0190200	4.93e-07	-2.01781	Similar to Thylakoid lumenal 29
Os03g0680200	5e-15	-2.0021	Ankyrin repeat domain containing protein
Os11g0225000	1.12e-10	-1.98213	Serine/threonine protein kinase-related domain containing protein
Os01g0885200	0.000419802	-1.97185	Uncharacterised conserved protein UCP031277 domain containing protein
Os05g0337200	1.06e-05	-1.95325	Helix-loop-helix DNA-binding domain containing protein
Os01g0546500	0.000581269	-1.94852	Pentatricopeptide repeat domain containing protein
Os04g0403300	1.11e-08	-1.94093	Similar to Alpha-amylase
Os08g0205200	0.000448973	-1.93196	Delayed-early response protein/equilibrative nucleoside transporter family protein
Os06g0275550	4.18e-08	-1.92934	Hypothetical protein
Os01g0850900	0.000804298	-1.92481	SOUL haem-binding protein domain containing protein
Os08g0446250	0.00275759	-1.90739	Hypothetical gene
Os07g0556066	0.00422679	-1.89406	Hypothetical protein
Os01g0636500	6.2e-12	-1.89154	Similar to Polygalacturonase PG2
Os01g0113800	3.15e-05	-1.89142	Protein kinase core domain containing protein
Os03g0379200	2.93e-08	-1.88585	Hypothetical protein
Os10g0415800	5.05e-05	-1.88479	Similar to Prolyl oligopeptidase family protein expressed
Os01g0166700	2.53e-08	-1.87734	Saposin family protein
Os02g0181900	7.51e-12	-1.87582	Similar to ClpB
Os02g0783650	3.4e-05	-1.86693	Hypothetical gene
Os01g0788500	0.0074631	-1.86648	Disease resistance protein domain containing protein
Os01g0858000	2.33e-05	-1.85141	WD40 repeat domain containing protein
Os09g0346500	9.24e-14	-1.84586	Similar to Chlorophyll a-b binding protein chloroplast precursor (LHCII type I CAB) (LHCP)
Os03g0287500	0.000678455	-1.84064	Hypothetical protein
Os01g0106400	1.62e-08	-1.83868	Similar to Isoflavone reductase homolog IRL (EC 1
Os05g0456925	1.14e-11	-1.83629	Similar to regulator of chromosome condensation (RCC1) family protein
Os04g0645100	2.84e-14	-1.83595	Tetratricopeptide repeat (TPR) domain containing protein Grain size and starch quality (Os04t0645100-01)%3BSimilar to H0811D08
Os07g0481300	0.00292224	-1.82587	Hypothetical conserved gene
Os05g0232200	0.000408239	-1.82213	Conserved hypothetical protein
Os01g0919950	6.72e-11	-1.82193	Hypothetical protein
Os08g0113200	1.33e-13	-1.81261	RNA-processing protein HAT helix domain containing protein
Os07g0687000	9.85e-05	-1.80375	Serine/threonine protein kinase Abiotic stresses (Os07t0687000-00)
Os04g0442050	3.23e-07	-1.7984	Hypothetical gene
Os02g0492000	7.72e-10	-1.78802	Ankyrin repeat containing protein
Os07g0163500	1.94e-10	-1.7868	Valyl-tRNA synthetase class Ia domain containing protein
Os10g0419400	8.26e-08	-1.7839	Similar to SIPL
Os12g0152600	4.39e-05	-1.78195	Pentatricopeptide repeat domain containing protein
Os11g0473350	0.00554299	-1.74042	Similar to Ubiquitin carboxyl-terminal hydrolase
Os01g0252150	2.81e-05	-1.73632	Hypothetical protein
Os03g0755600	0.00228343	-1.72459	Similar to 36I5
Os12g0113500	0.000118337	-1.72386	Similar to CBL-interacting protein kinase 14
Os04g0692850	2.93e-08	-1.72289	Hypothetical protein
Os05g0148700	1.16e-09	-1.72269	Armadillo-type fold domain containing protein
Os01g0585300	0.00131848	-1.71633	Protein of unknown function DUF1118 family protein
Os10g0567100	6.89e-11	-1.7118	Similar to Chlorophyll b synthase (Fragment)
Os02g0817200	2.89e-06	-1.70526	WD-40 repeat containing protein
Os11g0106550	5.25e-06	-1.70032	Hypothetical protein
Os07g0546750	0.00133569	-1.69317	Hypothetical conserved gene
Os01g0724500	0.00549986	-1.68231	Similar to ABC transporter (PDR5-like) isolog (PDR1 ABC transporter)
Os01g0948900	0.00549986	-1.68231	Ankyrin repeat containing protein
Os08g0254900	0.00305906	-1.67743	Similar to Glutamyl-tRNA reductase binding protein
Os02g0697550	0.000644952	-1.64908	Hypothetical protein
Os09g0532700	8.38e-07	-1.64406	Rossmann-like alpha/beta/alpha sandwich fold domain containing protein
Os11g0302800	4.35e-07	-1.64272	Protein of unknown function DUF724 family protein
Os01g0719700	3.09e-07	-1.64206	Similar to HCF101 (HIGH-CHLOROPHYLL-FLUORESCENCE 101)%3B ATP binding
Os10g0456900	2.84e-11	-1.64053	Similar to Midasin
Os06g0682633	0.00726379	-1.63346	Hypothetical conserved gene
Os05g0317300	0.000517412	-1.63208	Conserved hypothetical protein
Os07g0287400	1.14e-06	-1.63047	Plant lipid transfer protein/seed storage/trypsin-alpha amylase inhibitor domain containing protein
Os11g0308432	5.37e-08	-1.62157	Hypothetical conserved gene
Os07g0258100	3.81e-10	-1.61834	Conserved hypothetical protein
Os11g0661400	1.95e-10	-1.60526	ATPase AAA-type core domain containing protein
Os04g0578400	0.000530455	-1.60195	Similar to Beta-ring hydroxylase (Fragment)
Os03g0592500	2.43e-10	-1.60184	Similar to Photosystem II type II chlorophyll a/b binding protein (Fragment)
Os04g0475100	9.92e-09	-1.59892	Similar to OSIGBa0106G07
Os05g0447540	4.02e-07	-1.59828	Hypothetical gene
Os02g0272850	4.56e-08	-1.59029	Conserved hypothetical protein
Os11g0521500	3.33e-09	-1.59027	Similar to Acyl carrier protein chloroplast precursor (ACP) (ACP05) (Clone 29C08)
Os10g0563300	6.3e-10	-1.57697	WD40 repeat-like domain containing protein
Os01g0590900	5.64e-07	-1.55718	Similar to Serine/threonine-protein kinase AFC3
Os02g0704966	4.31e-05	-1.55561	Hypothetical conserved gene
Os04g0691700	9.35e-10	-1.55383	GCN5-related N-acetyltransferase (GNAT) domain domain containing protein
Os02g0588300	0.000165809	-1.55159	Similar to Fimbrin 1 (AtFIM1)
Os07g0685000	1.69e-06	-1.54627	Similar to Dof3 gene (Fragment)
Os11g0578033	1.63e-08	-1.54426	Conserved hypothetical protein
Os03g0788400	8.76e-08	-1.53987	Hypothetical conserved gene
Os10g0567500	0.00494939	-1.53861	RNA-directed DNA polymerase (reverse transcriptase) domain containing protein
Os02g0284550	0.000102194	-1.5303	Hypothetical protein
Os02g0135900	5.42e-05	-1.53025	Similar to 5'-AMP-activated protein kinase beta-1 subunit-related
Os04g0624600	1.53e-09	-1.52421	Similar to Starch synthase DULL1 (Fragment)
Os01g0280400	2.43e-05	-1.52039	DNA-binding protein
Os11g0134500	1.87e-08	-1.5183	WD40 repeat-like domain containing protein
Os01g0919900	0.000253985	-1.50979	Similar to Acyl-[acyl-carrier-protein] desaturase chloroplast precursor (EC 1
Os02g0749150	3.02e-07	-1.50472	Similar to ATPase
Os02g0722350	1.8e-08	-1.5042	Hypothetical protein
Os03g0176700	0.00168588	-1.5003	Conserved hypothetical protein
Os10g0565300	4.17e-09	-1.50013	Vacuolar protein sorting-associated protein 62 domain containing protein
Os03g0816950	6.63e-09	-1.49879	Hypothetical protein
Os06g0167000	3.15e-09	-1.49771	Similar to predicted protein
Os03g0103800	6.43e-07	-1.49474	Conserved hypothetical protein
Os01g0177900	3.77e-09	-1.49154	ABC-2 type transporter domain containing protein
Os08g0207000	2.33e-08	-1.49115	Similar to 40S ribosomal protein S11
Os02g0744900	3.65e-08	-1.48844	Similar to Geranylgeranyl reductase (Fragment)
Os02g0817050	2.1e-06	-1.48558	Hypothetical protein
Os08g0200400	2.55e-07	-1.48487	K Homology domain containing protein
Os01g0846700	4.97e-06	-1.48407	Hypothetical protein
Os08g0206650	0.000558147	-1.47965	Hypothetical protein
Os03g0213400	1.15e-08	-1.47941	Similar to RNA helicase
Os05g0279900	0.00443645	-1.47035	Similar to glycoside hydrolase family 28 protein / polygalacturonase (pectinase) family protein
Os07g0660200	1.05e-08	-1.46742	Similar to chromatin remodeling complex subunit
Os02g0142800	0.000680539	-1.45902	Protein of unknown function DUF1677 Oryza sativa family protein
Os02g0708500	2.61e-08	-1.45735	Conserved hypothetical protein
Os03g0425300	3.19e-05	-1.45435	Similar to DGK1 (DIACYLGLYCEROL KINASE1)%3B calcium ion binding / diacylglycerol kinase
Os03g0604700	0.000119774	-1.45311	Hypothetical protein
Os08g0447500	2.01e-06	-1.45076	Hypothetical conserved gene
Os02g0124700	2.76e-07	-1.45045	Clathrin heavy chain/VPS 7-fold repeat domain containing protein
Os11g0693900	3.69e-05	-1.44713	Hypothetical conserved gene
Os11g0473275	0.000227332	-1.446	Hypothetical protein
Os05g0595500	0.000105161	-1.44481	Pleckstrin homology-type domain containing protein
Os09g0556700	2.19e-08	-1.43558	SET domain domain containing protein
Os03g0320850	0.00038352	-1.43476	Hypothetical gene
Os01g0329800	0.000107556	-1.43408	YT521-B-like protein family protein
Os06g0581300	6.09e-06	-1.42732	Hypothetical conserved gene
Os07g0511900	7.36e-05	-1.42383	Conserved hypothetical protein
Os03g0143400	5.81e-08	-1.42252	Similar to mitochondrial chaperonin-60 [Oryza sativa (japonica cultivar-group)]
Os05g0537200	2.48e-07	-1.41982	Similar to Myosin XI (Fragment)
Os01g0655800	7.51e-08	-1.41161	Similar to ACS-like protein
Os05g0275100	0.000113052	-1.40961	Pentatricopeptide repeat domain containing protein
Os06g0132100	6.03e-05	-1.40829	Transmembrane receptor eukaryota domain containing protein
Os06g0137166	1.11e-05	-1.40644	Hypothetical gene
Os05g0445900	3.83e-06	-1.40371	Similar to DNA glycosylase/lyase 701
Os03g0209600	0.000101101	-1.39975	Similar to MEtRS (EC 6
Os02g0129800	3.9e-06	-1.39671	Conserved hypothetical protein
Os07g0187400	0.000455619	-1.39482	ATPase AAA-type core domain containing protein
Os10g0483500	0.000787468	-1.39212	FAD linked oxidase N-terminal domain containing protein
Os03g0598100	0.00802115	-1.38908	Similar to ACR4
Os05g0302300	1.6e-05	-1.38579	Transcription factor jumonji domain containing protein
Os06g0498400	1.44e-07	-1.38492	Similar to Alpha-glucan water dikinase chloroplast precursor (EC 2
Os07g0412100	2.17e-07	-1.38077	Similar to Granule-bound starch synthase Ib chloroplast precursor (EC 2
Os03g0206201	0.00997936	-1.37247	Similar to predicted protein
Os10g0462900	1.81e-07	-1.37184	Similar to mitochondrial chaperonin-60
Os02g0669900	0.00112573	-1.37032	Similar to H0211B05
Os01g0857300	0.000181111	-1.36911	Three-deoxy-D-manno-octulosonic-acid transferase N-terminal domain containing protein
Os05g0578600	0.000108094	-1.36883	Similar to Polygalacturonase PG2
Os06g0158900	1.14e-06	-1.36817	Similar to Multidrug-resistance associated protein 3
Os07g0626900	6.64e-06	-1.3639	Similar to RKP (Related to KPC1)%3B protein binding / zinc ion binding
Os01g0388500	9.23e-07	-1.36302	Similar to Fibronectin type III-like fold
Os01g0974701	1.66e-05	-1.35888	Similar to RNA-binding glycine rich protein (RGP-2)
Os12g0433133	1.11e-06	-1.35435	Similar to PHD-finger family protein expressed
Os02g0259850	0.000210537	-1.35387	Hypothetical gene
Os07g0406350	0.00163152	-1.35351	Hypothetical protein
Os04g0614650	2.65e-07	-1.35221	Similar to OSIGBa0126B18
Os01g0927400	0.000142645	-1.35142	Molecular chaperone heat shock protein Hsp40 DnaJ domain containing protein
Os02g0521300	3.17e-05	-1.35049	C2 domain containing protein
Os03g0193000	3.44e-06	-1.35039	GRAS transcription factor domain containing protein
Os02g0809900	5.03e-07	-1.34125	Quinoprotein amine dehydrogenase beta chain-like domain containing protein
Os01g0645200	4.72e-07	-1.34097	Hypothetical conserved gene
Os04g0352400	2.41e-06	-1.33616	Peptidyl-prolyl cis-trans isomerase FKBP-type domain containing protein
Os01g0924400	0.00297846	-1.33455	Similar to Auxin-induced basic helix-loop-helix transcription factor
Os02g0146400	9.39e-07	-1.33418	Similar to Splicing factor 3B subunit 1 (Spliceosome associated protein 155) (SAP 155) (SF3b155) (Pre-mRNA splicing factor SF3b 155 kDa subunit)
Os01g0942900	0.000374629	-1.33339	Similar to cDNA clone:J023028M23 full insert sequence
Os12g0141400	0.00598991	-1.32402	Conserved hypothetical protein
Os07g0148800	6.06e-07	-1.32324	Conserved hypothetical protein
Os07g0617800	7.36e-06	-1.31896	Similar to Alanine aminotransferase
Os02g0687900	0.000501087	-1.31722	Peptidase S10 serine carboxypeptidase family protein
Os01g0767000	7.78e-07	-1.31642	Similar to Nuclear matrix constituent-like protein (Fragment)
Os02g0789150	0.00176021	-1.31372	Hypothetical protein
Os07g0522500	2.22e-05	-1.3112	Similar to PDR6 ABC transporter
Os09g0286600	0.00946445	-1.3075	Pathogenesis-related transcriptional factor and ERF domain containing protein
Os02g0209000	1.97e-06	-1.3041	Hypothetical conserved gene
Os06g0152600	0.000488688	-1.30127	Hypothetical gene
Os04g0452300	0.00317627	-1.29843	Similar to OSIGBa0093K19
Os07g0685400	3.66e-06	-1.29741	Conserved hypothetical protein
Os03g0850700	7.22e-05	-1.29671	Similar to Phosphatidylinositol phosphatidylcholine transfer protein sec14 cytosolic-like protein
Os03g0711200	1.53e-06	-1.29461	Similar to Phosphatidylinositol 4-kinase
Os07g0596900	0.000193159	-1.29403	Similar to SUSIBA2-like (WRKY transcription factor 80)
Os01g0235100	5.34e-06	-1.29385	Similar to predicted protein
Os03g0789466	1.53e-06	-1.29355	Similar to Protein argonaute MEL1
Os02g0470400	1.5e-06	-1.29175	Similar to predicted protein
Os03g0749401	1.93e-05	-1.29114	Hypothetical protein
Os12g0167700	1.76e-06	-1.28776	Similar to SAP domain containing protein expressed
Os08g0116566	5.91e-06	-1.28613	Hypothetical conserved gene
Os12g0428600	3.31e-06	-1.28537	Similar to E3 ubiquitin protein ligase UPL2 (EC 6
Os05g0354300	3.32e-06	-1.28426	Similar to Meiotic check point regulator-like protein
Os03g0119500	2.03e-06	-1.28079	Similar to Callose synthase 1 catalytic subunit
Os08g0451000	2.13e-05	-1.28065	Sec34-like protein family protein
Os03g0644200	0.00152391	-1.28001	Pentatricopeptide repeat domain containing protein
Os05g0295300	3.55e-06	-1.27534	Similar to Acetyl-coenzyme A carboxylase (EC 6
Os03g0684400	3.9e-05	-1.27185	Mg2+ transporter protein CorA-like domain containing protein
Os01g0106700	3.64e-06	-1.27125	Hypothetical conserved gene
Os04g0620200	3.45e-05	-1.26703	Remorin C-terminal region domain containing protein
Os01g0126600	0.00919133	-1.2637	Similar to X1 (Fragment)
Os08g0500800	3.24e-05	-1.26276	WLM domain containing protein
Os09g0527900	4.73e-06	-1.26219	Similar to Hd1-like protein
Os03g0151850	3.48e-06	-1.26128	Hypothetical gene
Os01g0709750	0.000134815	-1.25919	Hypothetical gene
Os03g0334951	0.000596726	-1.25816	Hypothetical protein
Os12g0621025	0.00651557	-1.25608	Hypothetical protein
Os03g0695700	5.27e-05	-1.25095	Similar to Chloride channel protein CLC-d (AtCLC-d)
Os08g0424200	0.00158672	-1.25062	Similar to Methylcrotonoyl-CoA carboxylase beta chain mitochondrial precursor (EC 6
Os03g0738200	5.83e-06	-1.2484	Hypothetical conserved gene
Os04g0164900	0.000577474	-1.24759	Similar to Starch debranching enzyme
Os01g0592900	2.73e-05	-1.24684	Similar to regulator of telomere elongation helicase 1
Os03g0625700	7.33e-06	-1.24646	Similar to Roothairless 1
Os01g0138900	0.00231423	-1.24639	Mandelate racemase/muconate lactonizing enzyme family protein
Os03g0102300	0.000101485	-1.2453	Hypothetical conserved gene
Os02g0201900	0.00279863	-1.24262	DNA/RNA helicase C-terminal domain containing protein
Os02g0710900	0.000431163	-1.23966	Heat shock protein Hsp70 family protein
Os04g0635100	0.00014029	-1.23957	Similar to H0315F07
Os10g0130800	0.000880031	-1.23917	Conserved hypothetical protein
Os01g0902200	9.69e-05	-1.23871	Peptidase M3A and M3B thimet/oligopeptidase F domain containing protein
Os01g0668901	0.00340622	-1.23861	Protein kinase catalytic domain domain containing protein
Os04g0169666	0.000427629	-1.23626	Hypothetical protein
Os03g0161100	8.22e-06	-1.23178	Similar to Viral A-type inclusion protein repeat containing protein expressed
Os03g0735150	4.76e-05	-1.23163	Hypothetical protein
Os02g0536400	8.78e-05	-1.23136	Nucleotide-binding alpha-beta plait domain containing protein
Os03g0823100	0.000220142	-1.23092	Major facilitator superfamily protein
Os05g0358700	0.000839278	-1.22938	Similar to predicted protein
Os01g0764900	0.00886913	-1.2288	Similar to Formamidase
Os07g0676200	5.08e-05	-1.22873	Non-protein coding transcript
Os01g0877300	2.38e-05	-1.22798	Mitotic checkpoint family protein
Os02g0545000	5.63e-05	-1.22683	Similar to Myosin
Os01g0886900	1.08e-05	-1.22519	Similar to EMB1879 (EMBRYO DEFECTIVE 1879)
Os02g0197600	1.81e-05	-1.22345	Chlorophyll a/b-binding protein type III (Fragment)
Os04g0572600	0.00291995	-1.22067	Similar to DNA-directed RNA polymerase
Os12g0152800	0.000294835	-1.22025	Rhodanese-like domain containing protein
Os07g0645100	2.47e-05	-1.21885	Phosphatidylinositol 3- and 4-kinase catalytic domain containing protein
Os07g0668700	0.00128648	-1.21762	Lipase class 3 family protein
Os01g0182832	1.45e-05	-1.21644	Hypothetical conserved gene
Os01g0783800	0.000128301	-1.21596	Serine/threonine protein kinase-related domain containing protein
Os01g0273500	0.00538658	-1.20893	Heat shock protein DnaJ N-terminal domain containing protein
Os04g0603800	4.68e-05	-1.20677	Chromo domain containing protein
Os05g0124000	4.85e-05	-1.20611	Ankyrin repeat domain containing protein
Os03g0107800	0.00064456	-1.20546	Similar to Starch excess 4
Os02g0102900	2.03e-05	-1.20511	Similar to RuBisCO subunit binding-protein beta subunit chloroplast (60 kDa chaperonin beta subunit) (CPN-60 beta) (Fragment)
Os01g0714100	0.00138357	-1.20356	Conserved hypothetical protein
Os11g0643700	1.77e-05	-1.20297	Similar to predicted protein
Os02g0582100	0.000839538	-1.20193	Conserved hypothetical protein
Os11g0687800	0.00302859	-1.20132	NB-ARC domain containing protein
Os04g0404800	0.00645394	-1.20121	Similar to H0502B11
Os03g0352450	1.71e-05	-1.20067	Hypothetical conserved gene
Os06g0728700	2.48e-05	-1.19871	Homeodomain-like containing protein
Os08g0240800	2.19e-05	-1.19689	Similar to Actin filament bundling protein P-115-ABP
Os11g0104866	2.26e-05	-1.19322	Similar to Clathrin heavy chain
Os04g0430000	0.000178646	-1.19057	Similar to Ser Thr specific protein kinase-like protein
Os02g0539600	0.00076216	-1.18671	SANT domain DNA binding domain containing protein
Os07g0689300	3.71e-05	-1.18651	Similar to Lon protease homolog mitochondrial
Os03g0430400	2.97e-05	-1.18303	Similar to JmjC domain containing protein expressed
Os03g0737800	0.00063677	-1.17922	Vps51/Vps67 domain containing protein
Os02g0575500	0.00049979	-1.17849	Similar to ABC transporter-like
Os03g0822200	4.42e-05	-1.17774	NAD(P)-binding domain containing protein
Os07g0162300	4.01e-05	-1.17617	Similar to RIO kinase
Os06g0112800	4.14e-05	-1.17552	Similar to Callose synthase 1 catalytic subunit
Os06g0562600	3.52e-05	-1.17514	Similar to T-complex protein 1 epsilon subunit (TCP-1-epsilon) (CCT-epsilon) (TCP-K36)
Os05g0564350	0.00349039	-1.17453	Hypothetical protein
Os06g0255200	8.3e-05	-1.1736	Conserved hypothetical protein
Os08g0154900	0.00146094	-1.17121	Pleckstrin homology-type domain containing protein
Os04g0678700	5.7e-05	-1.17071	Similar to Protochlorophyllide reductase (EC 1
Os08g0536800	3.66e-05	-1.17043	Similar to TA1 protein (Fragment)
Os01g0180800	3.68e-05	-1.17039	Heat shock protein Hsp70 family protein
Os06g0703900	6.58e-05	-1.16928	Homeodomain-like containing protein
Os03g0180300	0.00019879	-1.16583	Similar to Ataxin-2 C-terminal region family protein expressed
Os02g0557600	0.000276155	-1.16202	Translation initiation factor SUI1 domain containing protein
Os05g0156500	8.73e-05	-1.15833	Similar to Apobec-1 binding protein 2
Os07g0692500	0.0011968	-1.15352	Conserved hypothetical protein
Os04g0201000	0.0002041	-1.153	Similar to OSIGBa0113K06
Os05g0446000	5.91e-05	-1.15122	Similar to Transcriptional activator DEMETER (DNA glycosylase-related protein DME)
Os04g0679200	0.00059164	-1.15011	Similar to H0801D08
Os06g0114066	8.55e-05	-1.14822	Hypothetical protein
Os01g0971100	0.000727986	-1.14669	Drought induced 19 family protein
Os03g0649050	0.00108999	-1.14567	Hypothetical protein
Os07g0109400	7.51e-05	-1.14258	Conserved hypothetical protein
Os05g0151000	0.00571075	-1.14104	Similar to DNA-directed RNA polymerase
Os02g0761400	0.000119535	-1.14094	Similar to ATPREP2
Os07g0455100	0.00068528	-1.14006	Hypothetical conserved gene
Os08g0414700	0.00139547	-1.13976	Similar to Trehalose-6-phosphate synthase (Fragment)
Os06g0149450	0.000221846	-1.13881	Hypothetical gene
Os02g0629800	9.49e-05	-1.13726	Similar to Defensin precursor
Os12g0134200	0.000487684	-1.13663	Armadillo-type fold domain containing protein
Os04g0563801	0.00112351	-1.13603	Similar to H0409D10
Os12g0596600	0.00296892	-1.13597	Conserved hypothetical protein
Os06g0632800	0.00153596	-1.13449	Hypothetical protein
Os02g0122200	0.0048418	-1.13377	Similar to predicted protein
Os04g0588200	0.000157303	-1.13289	Similar to emb2411 (embryo defective 2411)%3B ATP binding / ATP-dependent DNA helicase/ DNA binding
Os10g0556600	0.000114048	-1.1307	Similar to predicted protein
Os12g0591101	0.000104809	-1.13012	Hypothetical gene
Os07g0172200	0.00102776	-1.1296	Similar to ROOT HAIRLESS 1
Os12g0564701	0.000507734	-1.12889	Hypothetical protein
Os08g0528000	0.00572828	-1.12805	Peptidase C19 ubiquitin carboxyl-terminal hydrolase 2 family protein
Os03g0826100	0.00200646	-1.12769	Hypothetical protein
Os09g0465500	0.00777332	-1.12669	Conserved hypothetical protein
Os03g0774300	0.00546376	-1.12625	HAD superfamily (subfamily IG) hydrolase 5'-Nucleotidase protein
Os02g0139500	0.00521824	-1.12452	Similar to Beta-amyrin synthase
Os10g0363300	0.000129862	-1.12177	Similar to Acetyl-CoA carboxylase (EC 6
Os02g0519950	0.00012174	-1.12165	Hypothetical protein
Os08g0338200	0.000444936	-1.12154	Kelch related domain containing protein
Os09g0502100	0.000577404	-1.12144	Conserved hypothetical protein
Os06g0682800	0.00271284	-1.12079	Zinc finger CCCH-type domain containing protein
Os02g0102950	0.000382049	-1.11955	Hypothetical protein
Os02g0689800	0.00013494	-1.11743	Similar to DEAD/DEAH box helicase domain-containing protein PIE1
Os04g0571200	0.000987164	-1.11722	Similar to OSIGBa0111L12
Os04g0609700	0.000170445	-1.1156	Zinc finger RING/FYVE/PHD-type domain containing protein
Os12g0628100	0.00305536	-1.11545	Similar to Actin-depolymerizing factor 6 (ADF-6) (AtADF6)
Os01g0970600	0.00502278	-1.11211	Similar to ATP binding protein
Os09g0252700	0.000166117	-1.11187	Similar to E3 ubiquitin protein ligase UPL1 (EC 6
Os04g0675101	0.000165062	-1.10905	ATPase-like ATP-binding domain domain containing protein
Os05g0496200	0.000985354	-1.10871	Similar to 3-phosphoglycerate kinase (Fragment)
Os03g0738000	0.00247528	-1.10786	WD40 repeat-like domain containing protein
Os06g0472000	0.00574951	-1.10577	Methionine sulphoxide reductase B domain containing protein
Os03g0816300	0.000208288	-1.10428	Conserved hypothetical protein
Os12g0566250	0.000202079	-1.10393	Hypothetical protein
Os05g0580000	0.000325595	-1.10265	Similar to ADP-glucose pyrophosphorylase (EC 2
Os03g0106200	0.000310737	-1.10034	Conserved hypothetical protein
Os07g0158900	0.000220246	-1.09995	Cyclin-like F-box domain containing protein
Os11g0446500	0.000936696	-1.09873	Similar to Phospholipid-translocating P-type ATPase flippase family protein expressed
Os06g0258900	0.00022055	-1.09789	NAD(P)-binding domain containing protein
Os01g0254100	0.00023346	-1.09625	Similar to CTV
Os01g0547200	0.000395284	-1.09584	Zinc finger BED-type predicted domain containing protein
Os04g0459500	0.0034474	-1.09275	Similar to H0219H12
Os08g0336500	0.000604451	-1.09229	Zinc finger PHD-type domain containing protein
Os01g0771400	0.000339468	-1.09192	Similar to CM0545
Os01g0375100	0.000331066	-1.0911	Similar to DnAJ-like protein slr0093
Os06g0638000	0.000344773	-1.08792	Zinc finger CCCH-type domain containing protein
Os03g0805500	0.00520348	-1.08547	Similar to AAE18 (ACYL-ACTIVATING ENZYME 18)%3B catalytic/ ligase
Os05g0351200	0.000786947	-1.08454	Similar to AP2 domain transcription factor
Os10g0548700	0.00112728	-1.08234	Serine/threonine protein kinase-related domain containing protein
Os03g0674700	0.000368519	-1.08034	Similar to Growth-regulating factor 3
Os12g0577800	0.000704711	-1.07943	Protein of unknown function DUF863 plant family protein
Os03g0280000	0.000354124	-1.07936	Similar to MDR-like ABC transporter
Os02g0717400	0.00038779	-1.07853	Tetratricopeptide-like helical domain containing protein
Os03g0633900	0.00512528	-1.07754	Nucleic acid-binding OB-fold-like domain containing protein
Os10g0485600	0.00512528	-1.07754	Similar to Endoribonuclease Dicer homolog 3b
Os07g0497000	0.000384057	-1.07724	Similar to Mi-2 autoantigen-like protein (Helicase-like protein)
Os06g0643800	0.00169735	-1.07707	Similar to Sucrose-phosphate synthase 7 (EC 2
Os01g0125900	0.000446362	-1.07678	Ubiquitin-conjugating enzyme/RWD-like domain containing protein
Os03g0721200	0.00053122	-1.07542	Armadillo-like helical domain containing protein
Os05g0235300	0.000525221	-1.07458	PIK-related kinase domain containing protein
Os01g0593000	0.000392137	-1.07227	Similar to predicted protein
Os04g0604600	0.00226201	-1.07167	Similar to OSIGBa0118P15
Os07g0662900	0.000412967	-1.07115	Similar to 4-alpha-glucanotransferase (EC 2
Os03g0376100	0.000694368	-1.07029	Similar to Cystathionine gamma-synthase (Fragment)
Os04g0432000	0.000128423	-1.06963	Similar to Serine/threonine-protein kinase SAPK7.
Os01g0540800	0.00048383	-1.06738	Conserved hypothetical protein
Os01g0109300	0.00473999	-1.06331	Similar to predicted protein
Os09g0320201	0.00375824	-1.06141	Hypothetical protein
Os10g0495600	0.000651424	-1.06111	Similar to DNA-directed RNA polymerase
Os01g0179400	0.000841093	-1.05956	Similar to emb2410 (embryo defective 2410)
Os06g0103950	0.00128082	-1.05642	Hypothetical protein
Os01g0279400	0.000968331	-1.05368	Major facilitator superfamily antiporter
Os02g0241300	0.000612471	-1.05258	Conserved hypothetical protein
Os05g0207900	0.000663271	-1.05191	Peptidase C48 SUMO/Sentrin/Ubl1 domain containing protein
Os11g0573000	0.000699616	-1.04964	Peptidase C19 ubiquitin carboxyl-terminal hydrolase 2 family protein
Os03g0113750	0.000987198	-1.04922	Hypothetical protein
Os08g0305300	0.000666135	-1.04894	Protein prenyltransferase domain containing protein
Os02g0773450	0.00153985	-1.04854	Hypothetical protein
Os03g0287600	0.000801504	-1.04797	Conserved hypothetical protein
Os02g0617700	0.00441402	-1.04692	Nucleic acid-binding OB-fold domain containing protein
Os01g0777700	0.00222109	-1.04291	Similar to acid phosphatase/ oxidoreductase/ transition metal ion binding
Os08g0152900	0.00289523	-1.0427	Armadillo-like helical domain containing protein
Os06g0659300	0.000783248	-1.04191	Similar to Actin filament bundling protein P-115-ABP
Os01g0660300	0.000807976	-1.04052	Similar to Pyruvate kinase
Os03g0554900	0.000929094	-1.03602	Hypothetical conserved gene
Os11g0247000	0.00177212	-1.03564	Similar to Auxin-inducible protein
Os10g0546300	0.00131246	-1.03408	Protein of unknown function DUF2451 C-terminal domain containing protein
Os02g0725000	0.00134446	-1.03386	Similar to Protein kinase G11A (EC 2
Os01g0921200	0.0012886	-1.03279	Similar to predicted protein
Os05g0374500	0.00124199	-1.03189	Tetratricopeptide-like helical domain containing protein
Os02g0697600	0.00128509	-1.03147	ATPase AAA-type core domain containing protein
Os05g0102800	0.00100333	-1.03089	Similar to AML1
Os01g0772700	0.0010766	-1.03032	Armadillo-type fold domain containing protein
Os10g0339400	0.00108128	-1.02689	IQ calmodulin-binding region domain containing protein
Os03g0376800	0.00110718	-1.0266	K Homology type 1 subgroup domain containing protein
Os02g0192300	0.00116215	-1.02475	Zinc finger RING/FYVE/PHD-type domain containing protein
Os01g0616300	0.00383886	-1.02469	Thioredoxin core domain containing protein
Os04g0620400	0.00175536	-1.02462	SIT4 phosphatase-associated protein family protein
Os03g0800200	0.00136965	-1.02397	Similar to Protein argonaute MEL1
Os11g0195100	0.00660375	-1.02356	Similar to Protein translocase subunit secA
Os03g0168400	0.00520681	-1.0219	Hypothetical conserved gene
Os03g0133300	0.00215122	-1.02183	Similar to F7F22
Os02g0489550	0.00122745	-1.02174	Tetratricopeptide TPR-1 domain containing protein
Os06g0225900	0.00182376	-1.02115	Similar to ATP binding / ATPase/ nucleoside-triphosphatase/ nucleotide binding
Os06g0305200	0.00129003	-1.02113	Nucleoporin non-repetitive/WGA-negative domain containing protein
Os10g0184300	0.00130815	-1.01901	ATPase V0/A0 complex 116-kDa subunit family protein
Os07g0203275	0.00131273	-1.0189	Ribosomal protein S1 RNA-binding domain domain containing protein
Os11g0689500	0.00690198	-1.01543	Conserved hypothetical protein
Os02g0736500	0.00299912	-1.0152	Nicastrin family protein
Os03g0786900	0.00357829	-1.01483	Tetratricopeptide-like helical domain containing protein
Os11g0427500	0.00585524	-1.01391	Hypothetical conserved gene
Os05g0116750	0.00593811	-1.01374	Hypothetical protein
Os09g0503400	0.00154271	-1.0137	Leucyl-tRNA synthetase class Ia archaeal/eukaryotic cytosolic domain containing protein
Os03g0817000	0.00207945	-1.01244	Actin-binding WH2 domain containing protein
Os06g0716700	0.00363291	-1.01122	Similar to Heat shock protein 90
Os05g0168800	0.00155794	-1.0101	KIP1-like domain containing protein
Os02g0202250	0.00158331	-1.00967	Hypothetical conserved gene
Os08g0180100	0.00246132	-1.00892	Similar to SET domain-containing protein
Os12g0238100	0.00171403	-1.00701	Exocyst complex component Sec10 family protein
Os02g0247000	0.00318536	-1.0068	Protein of unknown function DUF605 domain containing protein
Os04g0118450	0.00231863	-1.00675	Hypothetical protein
Os05g0592300	0.00325489	-1.00639	Protein of unknown function DUF1637 family protein
Os04g0509300	0.00574643	-1.00525	Rnase III family protein Shoot apical meristem (SAM) formation and maintenance (Os04t0509300-01)%3BRnase III family protein Trans-acting siRNA3 (ta-siRNA)(TAS3) biogenesis (Os04t0509300-02)
Os07g0123300	0.00325424	-1.00474	Conserved hypothetical protein
Os06g0505100	0.00177817	-1.00438	Hypothetical conserved gene
Os07g0123533	0.00330008	-1.00288	Hypothetical protein
Os02g0557500	0.00685162	-1.00242	Zinc finger CCCH-type domain containing protein
Os06g0644600	0.00260581	-1.00087	Similar to predicted protein
