# Supplementary material for: Gnp4/LAX2, a RAWUL protein, interferes with the OsIAA3–OsARF25 interaction to regulate grain length via the auxin signaling pathway in rice
Source: J Exp Bot. 2018 Jul 28;69(20):4723–37. doi: 10.1093/jxb/ery256 (PMC6137978; doi:10.1093/jxb/ery256)
Supplement: Supplementary Dataset S3 [file ery256_suppl_supplementary_dataset-s3.xlsx]

## Sheet: Sheet3
Supplemental Data Set 3. Information of Oryza sativa varieties and wild rice
Number	Accesssions	Haplotype	Minimum spanning tree	Grain length (mm)	Variety name	Origin	Type
1	CH1016	Hap1	yes	8.39	MALAIHONG	Malaysia	Ind.
2	CH1029	Hap1	yes	8.83	JINEIYADAO	Guinea	Trj
3	CH1034	Hap1	yes	7.96	XIANLUOSICHI	Thailand	Ind.
4	CH1056	Hap1	yes	8.58	MEIGUODAO	USA	Ind.
5	CH1063	Hap1	yes	8.44	K 24	Uganda	Ind.
6	CH1158	Hap1	yes	9.75	SANBANGQISHILUO	China	Ind.
7	CH1186	Hap1	yes	7.7	JIABALA	China	Ind.
8	CH1278	Hap1	yes	9.53	88B	China	Ind.
9	CH1096	Hap1	yes	9.11	PMS10B	India	Ind.
10	CH1156	Hap1	yes	9.23	HONGGU	China	Ind.
11	CH1216	Hap1	yes	7.97	XIANGAIZAO10	China	Ind.
12	CH1256	Hap1	yes	8.02	XIANGDAO	China	Ind.
13	CH1079	Hap1	yes	8.46	JC78	India	Ind.
14	CH1015	Hap2	yes	8.93	YUENANZAODAO	Vietnam	Ind.
15	CH1141	Hap2	yes	7.9	HEIDU4	China	Ind.
16	CH1019	Hap3	yes	7.49	SILILANKA1	Sri Lanka	Ind.
17	CH1082	Hap3	yes	8.16	GZ 1368-5-4	Egypt	Ind.
18	CH1213	Hap3	yes	7.65	ERGANGAI	China	Ind.
19	CH1215	Hap3	yes	7.93	HONGWAN1	China	Ind.
20	CH1112	Hap3	yes	9.59	CHENGNONGSHUIJINGMI	China	Ind.
21	CH1130	Hap3	yes	8.52	AIHECHI	China	Ind.
22	CH1136	Hap3	yes	8	SIMIAO	China	Ind.
23	CH1012	Hap4	yes	7.71	YIKONG	Vietnam	Ind.
24	CH1013	Hap4	yes	8.28	TIANHANDAO	Vietnam	Ind.
25	CH1017	Hap4	yes	8.83	CO22	India	Ind.
26	CH1018	Hap4	yes	8.46	2037(RAJAHAMSAL)	India	Ind.
27	CH1022	Hap4	yes	7.91	KAHAMU	Romania	Ind.
28	CH1028	Hap4	yes	10.4	BULEIDA-A75	Mexico	Ind.
29	CH1030	Hap4	yes	8.85	SELN244A6-20	Australia	Ind.
30	CH1037	Hap4	yes	7.55	PADI LADANG ASE POLO KOMERK	Indonesia	Ind.
31	CH1039	Hap4	yes	9.06	C 894-21	Philippines	Ind.
32	CH1041	Hap4	yes	8.16	IR 10179-23-1-3	IRRI	Ind.
33	CH1045	Hap4	yes	8.2	JAIBATTEY	India	Ind.
34	CH1046	Hap4	yes	7.94	NGATSIN	India	Ind.
35	CH1048	Hap4	yes	8.32	ROHINI	India	Ind.
36	CH1049	Hap4	yes	8.59	BW 293-2	Sri Lanka	Ind.
37	CH1062	Hap4	yes	8.19	IRAT 10	Cote d Ivoire	Ind.
38	CH1068	Hap4	yes	7.93	SANTIANNUO	Japan	Ind.
39	CH1077	Hap4	yes	8.21	WEEDY RICE 13	Nepal	Aus
40	CH1099	Hap4	yes	8.49	ERJIUNAN1	China	Ind.
41	CH1100	Hap4	yes	7.94	NANJING11	China	Ind.
42	CH1101	Hap4	yes	8.11	AIJIAONANTE	China	Ind.
43	CH1102	Hap4	yes	7.62	GAUNGLUAI4	China	Ind.
44	CH1103	Hap4	yes	8.11	NANTEHAO	China	Ind.
45	CH1104	Hap4	yes	7.44	GUICHAO2	China	Ind.
46	CH1109	Hap4	yes	8.14	XIANGZAOXIAN7	China	Ind.
47	CH1110	Hap4	yes	7.99	HUANGSIGUIZHAN	China	Ind.
48	CH1116	Hap4	yes	8.15	FUNINGZIPIJINGZI	China	Ind.
49	CH1126	Hap4	yes	7.7	QIUQIANBAI	China	Ind.
50	CH1128	Hap4	yes	8.22	JINXIBAI	China	Ind.
51	CH1129	Hap4	yes	7.81	TAISHANNUO	China	Ind.
52	CH1132	Hap4	yes	8.85	MINBEIWANXIAN	China	Ind.
53	CH1137	Hap4	yes	8	ESINIU	China	Ind.
54	CH1144	Hap4	yes	7.28	QIYUEXIAN	China	Ind.
55	CH1145	Hap4	yes	8.74	DONGTINGWANXIAN/3702	China	Ind.
56	CH1149	Hap4	yes	7.38	XUGUNUO	China	Ind.
57	CH1155	Hap4	yes	7.66	ZHONGNONG4	China	Ind.
58	CH1159	Hap4	yes	8.1	QITOUBAIGU	China	Ind.
59	CH1161	Hap4	yes	8.67	ZIMI	China	Ind.
60	CH1162	Hap4	yes	8.12	XIAOHONGGU	China	Ind.
61	CH1164	Hap4	yes	8.1	GONGJU73	China	Ind.
62	CH1165	Hap4	yes	8.61	QITOUGU	China	Ind.
63	CH1166	Hap4	yes	8.45	ZINUO	China	Ind.
64	CH1167	Hap4	yes	7.65	MOWANGGUNEI	China	Ind.
65	CH1169	Hap4	yes	8.12	JINZHINUO	China	Ind.
66	CH1170	Hap4	yes	7.72	JIXUENUO	China	Ind.
67	CH1190	Hap4	yes	7.54	BAOXUAN21	China	Ind.
68	CH1191	Hap4	yes	7.9	WENXIANGNUO	China	Ind.
69	CH1193	Hap4	yes	9.51	DAWANNUO	China	Ind.
70	CH1194	Hap4	yes	8.23	XIANGGU	China	Ind.
71	CH1204	Hap4	yes	7.84	LIUSHA1	China	Ind.
72	CH1205	Hap4	yes	7.58	CHENWAN3	China	Ind.
73	CH1208	Hap4	yes	7.75	CHENGDUAI3	China	Ind.
74	CH1209	Hap4	yes	8.02	AIMAKANG	China	Ind.
75	CH1210	Hap4	yes	9.54	SHUFU101	China	Ind.
76	CH1214	Hap4	yes	8.26	GUANGLUAI15-1	China	Ind.
77	CH1219	Hap4	yes	7.95	LUKE3	China	Ind.
78	CH1224	Hap4	yes	9.82	ZAOSHUXIANGHEI	China	Ind.
79	CH1227	Hap4	yes	9.87	XIANGWANXIAN3	China	Ind.
80	CH1229	Hap4	yes	7.64	ZAOXIAN240	China	Ind.
81	CH1230	Hap4	yes	9.24	DANGYU5	China	Ind.
82	CH1233	Hap4	yes	8.06	HONGAINUO	China	Ind.
83	CH1234	Hap4	yes	8.03	WANLIXIAN	China	Ind.
84	CH1235	Hap4	yes	8.15	AIZAIZHAN	China	Ind.
85	CH1236	Hap4	yes	8.18	XIAOBAIMI	China	Ind.
86	CH1237	Hap4	yes	7.96	YANSHUICHI	China	Ind.
87	CH1239	Hap4	yes	9.09	HONGJINGHANGU	China	Ind.
88	CH1242	Hap4	yes	10	80B	China	Ind.
89	CH1246	Hap4	yes	8.36	PEIC122	China	Ind.
90	CH1251	Hap4	yes	9.43	TEQINGXUANHUI	China	Ind.
91	CH1253	Hap4	yes	9.33	JWR221	China	Ind.
92	CH1255	Hap4	yes	8.26	BAIKEHANHE	China	Ind.
93	CH1267	Hap4	yes	8.44	JINNANTE43B	China	Ind.
94	CH1276	Hap4	yes	9.07	BAOXIE7B	China	Ind.
95	CH1277	Hap4	yes	8.79	GZHENSHAN97B	China	Ind.
96	CH1284	Hap4	yes	7.62	TAICHUNG_NATIVE1	China	Ind.
97	CH1293	Hap4	yes	7.96	LIUSHIZAO	China	Ind.
98	CH1298	Hap4	yes	9.28	HAOHUANGLA	China	Ind.
99	CH1038	Hap4	yes	9.09	TJANTAJAN	Indonesia	Ind.
100	CH1050	Hap4	yes	8.33	BRC25-146-2-1	Bangladesh	Ind.
101	CH1064	Hap4	yes	9.25	71011	Australia	Ind.
102	CH1074	Hap4	yes	7.84	CHANH148	Vietnam	Ind.
103	CH1075	Hap4	yes	8.83	SLK2-18-2	Laos	Ind.
104	CH1081	Hap4	yes	7.58	RP1570-44-1	India	Ind.
105	CH1094	Hap4	yes	8.78	C.MEDIO7	Cuba	Ind.
106	CH1095	Hap4	yes	9.63	ECIA179-S13	Cuba	Ind.
107	CH1106	Hap4	yes	9.25	TAIZHONGXIANXUAN220	China	Ind.
108	CH1107	Hap4	yes	8.64	JIEFANGXIAN	China	Ind.
109	CH1111	Hap4	yes	8.61	JINYOU1	China	Ind.
110	CH1115	Hap4	yes	8.97	BIWUSHENG	China	Ind.
111	CH1133	Hap4	yes	7.58	LUCAIHAO	China	Ind.
112	CH1139	Hap4	yes	8.45	NANXIONGZAOYOUZHAN	China	Ind.
113	CH1146	Hap4	yes	8.63	LIUYEZHAN	China	Ind.
114	CH1147	Hap4	yes	8.45	XUANENCHANGTANQINGZHAN	China	Ind.
115	CH1152	Hap4	yes	8.15	HANMADAO	China	Ind.
116	CH1168	Hap4	yes	9.31	HAOLAI	China	Ind.
117	CH1171	Hap4	yes	7.51	FANHAOPI	China	Ind.
118	CH1173	Hap4	yes	9.07	BEIZINUO	China	Ind.
119	CH1189	Hap4	yes	7.33	MENJIAGAO1	China	Ind.
120	CH1197	Hap4	yes	8.81	MENJIADING2	China	Ind.
121	CH1203	Hap4	yes	8.56	DONGTINGWANXIAN	China	Ind.
122	CH1217	Hap4	yes	8.1	XIANGWANXIAN1	China	Ind.
123	CH1220	Hap4	yes	7.68	AITUOGU151	China	Ind.
124	CH1225	Hap4	yes	9.96	MOMI	China	Ind.
125	CH1228	Hap4	yes	9.7	ZHENXIAN232	China	Ind.
126	CH1258	Hap4	yes	7.52	LAOZAOGU	China	Ind.
127	CH1262	Hap4	yes	8.5	JINNANTEB	China	Ind.
128	CH1263	Hap4	yes	8.53	ZHUZHENB	China	Ind.
129	CH1264	Hap4	yes	7.77	CHAOYANG1B	China	Ind.
130	CH1275	Hap4	yes	9.46	DIANRUI409B	China	Ind.
131	CH1282	Hap4	yes	9.06	LEIHUOZHAN	China	Ind.
132	CH1285	Hap4	yes	8.06	MAMAGU	China	Ind.
133	CH1286	Hap4	yes	8.36	MEIHUANUO	China	Ind.
134	CH1294	Hap4	yes	8.47	SANBAILI	China	Ind.
135	CH1295	Hap4	yes	8.37	WUKEZHAN	China	Ind.
136	CH1299	Hap4	yes	8.51	NANGAOGU	China	Ind.
137	CH1178	Hap4	yes	7.85	MAWEIZHAN	China	Ind.
138	CH1047	Hap4	yes	9.76	-	India	Ind.
139	CH1157	Hap4	yes	9.79	SANKECUN	China	Ind.
140	CH1076	Hap5	yes	8.34	CISOKAN	Indonesia	Ind.
141	CH1232	Hap5	yes	9.87	SIBEITICHAO63	China	Ind.
142	CH1057	Hap5	yes	9.06	P1790-5-1M-4-5M-1B-3M-B	Columbia	Ind.
196	CH1297	Hap6	yes	7.79	QINGKE	China	Aus
226	CH1252	Hap6	yes	8.83	XIANGHUI91269	China	Aus
171	CH1131	Hap6	yes	8.87	JINBAOYIN	China	Ind.
185	CH1243	Hap6	yes	9.26	GU154	China	Ind.
190	CH1260	Hap6	yes	8.86	HAOXIANG	China	Ind.
210	CH1093	Hap6	yes	9.96	R42	USA	Ind.
225	CH1244	Hap6	yes	10.03	GUI630	China	Ind.
241	CH1201	Hap6	yes	8.82	FEIENUO2	China	Ind.
234	CH1033	Hap6	yes	9.11	-	Laos	Tej
235	CH1089	Hap6	yes	9.23	-	Australian	Tej
239	CH1025	Hap6	yes	9.57	-	Albania	Tej
143	CH1305	Hap6	yes	7.19	NIPPONBARE	Japan	Tej
144	CH1003	Hap6	yes	7.77	HEIBIAO	North Korea	Tej
145	CH1004	Hap6	yes	7.21	SANSUIJIN	Japan	Tej
146	CH1005	Hap6	yes	7.29	ZAOSHENGBAI	Japan	Tej
147	CH1008	Hap6	yes	7.27	QIUGUANGTENGXI104	Japan	Tej
148	CH1009	Hap6	yes	6.72	WANSHI	Japan	Tej
149	CH1021	Hap6	yes	7.8	WUZILUOSI215	Russa	Tej
150	CH1023	Hap6	yes	8.75	AOMIERTE168	Hungary	Tej
152	CH1032	Hap6	yes	7.12	GAOLIQIU	North Korea	Tej
154	CH1054	Hap6	yes	7.95	AERBANIYAZHONG	Albania	Tej
155	CH1059	Hap6	yes	10.44	JIJUCAS CLARO	Brizil	Tej
156	CH1060	Hap6	yes	9.31	NANOAY P.A	Argentina	Tej
157	CH1061	Hap6	yes	7.39	NABATED A SMAR	Egypt	Tej
159	CH1070	Hap6	yes	7.33	GONGCHENGXIANG	Japan	Tej
160	CH1071	Hap6	yes	7.28	QIUTIANXIAOTING	Japan	Tej
161	CH1072	Hap6	yes	7	ZHENFU8	Japan	Tej
162	CH1090	Hap6	yes	9.68	80A97YR303-304-1-3	Australia	Tej
164	CH1092	Hap6	yes	7.73	YR196	Australia	Tej
165	CH1097	Hap6	yes	7.41	TIEGANWU	China	Tej
166	CH1098	Hap6	yes	7.34	XIUSHUI115	China	Tej
167	CH1113	Hap6	yes	8.06	GUANGKEXIANGNUO	China	Tej
168	CH1119	Hap6	yes	7.67	DANDONGLUDAO	China	Tej
169	CH1120	Hap6	yes	7.38	LAOGUANGTOU83	China	Tej
170	CH1122	Hap6	yes	7.08	MUXIQIU	China	Tej
172	CH1134	Hap6	yes	7.68	YIZHIXIANG	China	Tej
173	CH1148	Hap6	yes	7.39	BAWANGBIAN1	China	Tej
174	CH1179	Hap6	yes	6.95	HONGKEZHENUO/2	China	Tej
175	CH1183	Hap6	yes	7.83	YANGKENUO	China	Tej
176	CH1184	Hap6	yes	7.67	MAGUZI	China	Tej
177	CH1196	Hap6	yes	8.52	LENGSHUIGU2	China	Tej
178	CH1198	Hap6	yes	7.59	HUANGPINUO	China	Tej
179	CH1202	Hap6	yes	7.1	ZIMANGFEIENUO	China	Tej
180	CH1211	Hap6	yes	7.87	LIXINJING	China	Tej
181	CH1223	Hap6	yes	7.34	LIAOJING287	China	Tej
182	CH1226	Hap6	yes	7.32	JING87-304	China	Tej
183	CH1238	Hap6	yes	8.39	XISHEN15	China	Tej
184	CH1241	Hap6	yes	7.84	YUYANNUO	China	Tej
186	CH1247	Hap6	yes	7.53	JING7623	China	Tej
187	CH1248	Hap6	yes	7.25	NINGHUI21	China	Tej
188	CH1249	Hap6	yes	8.16	27760	China	Tej
189	CH1250	Hap6	yes	7.54	HUHUI628	China	Tej
191	CH1268	Hap6	yes	7.23	ZAOSHUNONGHU6B	China	Tej
192	CH1274	Hap6	yes	6.97	LIMINGB	China	Tej
193	CH1288	Hap6	yes	6.78	SHUIYUAN300LI	China	Tej
194	CH1289	Hap6	yes	7.82	YELICANGHUA	China	Tej
195	CH1291	Hap6	yes	7.48	HUANGKEZAONIANRI	China	Tej
197	CH1001	Hap6	yes	7.04	JIANGHUARICE	North Korea	Tej
198	CH1002	Hap6	yes	7.08	EARLY_CHONGJIN	North Korea	Tej
199	CH1006	Hap6	yes	6.85	TAKEHARA	Japan	Tej
200	CH1010	Hap6	yes	7.03	LOW_YU	Japan	Tej
201	CH1020	Hap6	yes	7.16	RED90	Russa	Tej
202	CH1026	Hap6	yes	7.35	RINGO	Italy	Tej
203	CH1055	Hap6	yes	8.79	CRODOB	France	Tej
204	CH1069	Hap6	yes	6.93	REDHEAD	Japan	Tej
205	CH1073	Hap6	yes	7.15	CLEAR_WAXY	Japan	Tej
209	CH1088	Hap6	yes	8.36	80A60YR71009-1-5	Australia	Tej
211	CH1105	Hap6	yes	8.39	TAITUNG_UPLAND328	China	Tej
212	CH1117	Hap6	yes	8.47	LONGHUAMAOHULU	China	Tej
213	CH1125	Hap6	yes	8.82	CUNSANLI	China	Tej
214	CH1151	Hap6	yes	7.71	HONGQI5	China	Tej
215	CH1163	Hap6	yes	7.94	WUZIDUI	China	Tej
216	CH1180	Hap6	yes	9.15	CUNGUNUO	China	Tej
217	CH1182	Hap6	yes	7.39	GUANTUIBAIHE1	China	Tej
218	CH1187	Hap6	yes	8.79	HEIMANGDAO	China	Tej
219	CH1195	Hap6	yes	8.13	HAOBAYONG1	China	Tej
220	CH1199	Hap6	yes	7.42	BANJIEMANG	China	Tej
221	CH1221	Hap6	yes	7.23	ZHONGHUA8	China	Tej
222	CH1222	Hap6	yes	7.75	JINDAO1	China	Tej
223	CH1231	Hap6	yes	8.12	ZHENGDAO5	China	Tej
224	CH1240	Hap6	yes	7.87	LAMUJIA	China	Tej
227	CH1257	Hap6	yes	7.82	SHANJIUGU	China	Tej
228	CH1290	Hap6	yes	7.13	WEIGUO	China	Tej
229	CH1296	Hap6	yes	8.09	HAOMAKE/K	China	Tej
230	CH1302	Hap6	yes	6.83	YUEFU	Japan	Tej
238	CH1160	Hap6	yes	8.15	BENBANGGU	China	Tej
240	CH1121	Hap6	yes	7.16	BAIMAODAO	China	Tej
232	CH1084	Hap6	yes	10.11	-	Ivory Coast	Trj
151	CH1027	Hap6	yes	8.61	MEIGUOHUANGKEDAO	USA	Trj
153	CH1035	Hap6	yes	8.16	DJANDA MANDJA	Indonesia	Trj
158	CH1067	Hap6	yes	8.87	YR 83-23-11	Australia	Trj
163	CH1091	Hap6	yes	9.41	80050YR72136-43	Australia	Trj
206	CH1083	Hap6	yes	8.59	IRAT36	Cote d Ivoire	Trj
207	CH1085	Hap6	yes	9.26	IRAT669	Cote d Ivoire	Trj
208	CH1086	Hap6	yes	9.08	ITA221	Nigeria	Trj
231	CH1058	Hap6	yes	9.79	IAC150/76	Brizil	Trj
233	CH1192	Hap6	yes	9.56	HAOBUKA	China	Trj
236	CH1301	Hap6	yes	8.54	IRAT 109	East Africa	Trj
237	CH1303	Hap6	yes	9.69	HAOGELAO	China	Trj
242	CH1150	Hap7	yes	6.77	MUGUANUO	China	Tej
243	CH1185	Hap7	yes	7.06	LAOHONGDAO	China	Tej
244	CH1259	Hap7	yes	7.62	LENGSHUINUO	China	Tej
245	CH1108	Hap7	yes	7.26	HONGMISANDANBAI	China	Tej
246	CH1300	Hap7	yes	7.3	XIMAXIAN	China	Ind.
247	CH1265	Hap8	yes	9.08	L301B	China	Ind.
248	CH1114	Hap8	yes	9.55	BAOXIE123B	China	Ind.
249	CH1271	Hap8	yes	8.3	XIANGAIB	China	Ind.
250	CH1272	Hap8	yes	9.75	JIANGNONGZAO1B	China	Ind.
251	CH1273	Hap8	yes	9.5	JINGHUB	China	Ind.
252	CH1142	Hap9	yes	8.11	CHIKENUO	China	Tej
253	CH1181	Hap9	yes	7.59	YOUZHAN	China	Ind.
254	CH1154	Hap9	yes	7.49	NANTIANGANGJIU	China	Tej
255	CH1014	Hap10	yes	8.24	BAXIANG	Vietnam	Tej
256	CH1024	Hap10	yes	8.05	AERJITUO	Bulgaria	Tej
257	CH1118	Hap10	yes	8.22	GAOYANGDIANDAODAHONGMANG	China	Tej
258	CH1266	Hap10	yes	8.02	ANNONGWANJINGB	China	Tej
259	CH1281	Hap10	yes	7.41	XINGGUO	China	Tej
260	CH1044	no	yes	8.2	DUMAI	India	Ind.
261	CH1087	no	yes	7.85	J34	Madgascar	Ind.
262	CH1245	no	yes	8.09	IR661-1	China	Ind.
263	CH1269	no	yes	7.84	QINGSIAI16B	China	Ind.
264	CH1283	no	yes	7.14	TAICHUNG65	China	Ind.
265	CH1011	no	yes	7.93	-	Vietnam	Ind.
266	CH1052	no	yes	6.7	-	Pakistan	Ind.
267	nivara_80470	Hap11-WR	yes	-	-	Madhya Pradesh, India	wild rice
268	rufipogon_105958	Hap12-WR	yes	-	-	Kromat Watu, Indonesia	wild rice
269	rufipogon_105960	Hap12-WR	yes	-	-	Chakaria, Bangladesh	wild rice
270	rufipogon_Nepal	Hap12-WR	yes	-	-	Nepal	wild rice
271	rufipogon_P46	Hap13-WR	yes	-	-	China	wild rice
272	nivara_106105	Hap14-WR	yes	-	-	Medinipur, India	wild rice
273	nivara_106154	Hap15-WR	yes	-	-	Vientiane, Laos	wild rice
274	nivara_89215	Hap16-WR	yes	-	-	Sopoir Tep, Cambodia	wild rice
275	rufipogon_YJ	Hap17-WR	yes	-	-	China	wild rice
