# Supplementary material for: Gnp4/LAX2, a RAWUL protein, interferes with the OsIAA3–OsARF25 interaction to regulate grain length via the auxin signaling pathway in rice
Source: J Exp Bot. 2018 Jul 28;69(20):4723–37. doi: 10.1093/jxb/ery256 (PMC6137978; doi:10.1093/jxb/ery256)
Supplement: Supplementary Dataset S4 [file ery256_suppl_supplementary_dataset-s4.xlsx]

## Sheet: Sheet2
Supplemental Data Set 4. Proteins in rice contained the core sequence ‘LGLE’ of the PDZ motif
Gene-ID	Start	stop	Direction	Annotations
Os01g0104900	270179	275084	-	Transferase family protein
Os01g0116600	929884	934458	-	Protein synthesis factor GTP-binding domain containing protein
Os01g0130400	1698203	1703090	+	Similar to Alpha-xylosidase precursor (Fragment)
Os01g0132100	1765373	1768669	+	Leucine-rich repeat domain containing protein
Os01g0139200	2084490	2087203	-	Octicosapeptide/Phox/Bem1p domain containing protein
Os01g0169500	3559761	3574278	-	Armadillo-type fold domain containing protein
Os01g0171000	3667476	3673008	-	BRASSINOSTEROID INSENSITIVE 1-associated receptor kinase 1 precursor (EC 2
Os01g0176000	3917918	3920432	+	UDP-glucuronosyl/UDP-glucosyltransferase family protein
Os01g0176100	3921356	3923134	+	UDP-glucuronosyl/UDP-glucosyltransferase family protein
Os01g0176200	3924401	3926323	+	UDP-glucuronosyl/UDP-glucosyltransferase family protein
Os01g0218100	6462770	6465035	+	Helix-loop-helix DNA-binding domain containing protein
Os01g0231000	7249771	7254629	+	Similar to Auxin-responsive protein (Aux/IAA) (Fragment)
Os01g0233850	7403181	7404029	-	Hypothetical gene
Os01g0337900	13272614	13282008	+	Similar to Dihydrolipoamide dehydrogenase
Os01g0346250	13770746	13772078	+	Conserved hypothetical protein
Os01g0355900	14328827	14333206	-	Peptidase C48 SUMO/Sentrin/Ubl1 family protein
Os01g0356800	14414670	14435665	+	Domain of unknown function DUF3406 chloroplast translocase domain containing protein
Os01g0358300	14506676	14513133	-	Tetratricopeptide-like helical domain containing protein
Os01g0363900	14809676	14821941	+	Similar to HASTY
Os01g0528800	19009708	19014136	+	Similar to Cinnamyl alcohol dehydrogenase
Os01g0535900	19466307	19469005	+	Similar to methyltransferase
Os01g0556400	20987876	20992377	+	Heat shock protein DnaJ family protein
Os01g0575901	22189635	22195896	-	Hypothetical conserved gene
Os01g0581300	22535013	22538645	+	Similar to Lycopene epsilon-cyclase (Fragment)
Os01g0584900	22731943	22733237	+	WRKY transcription factor 28-like (WRKY5) (WRKY transcription factor 77)
Os01g0607300	23934148	23937209	+	Small ubiquitin-related modifier SUMO domain containing protein
Os01g0609000	24047446	24055918	-	Similar to Pleiotropic drug resistance protein 3
Os01g0609300	24075070	24081389	-	Similar to Pleiotropic drug resistance protein 3
Os01g0657801	26734307	26735980	+	Hypothetical gene
Os01g0666800	27257387	27266432	+	Similar to predicted protein
Os01g0675100	27745830	27747887	-	Similar to peroxiredoxin
Os01g0680950	28030724	28032032	+	Hypothetical gene
Os01g0708500	29437301	29439863	-	Similar to lysine decarboxylase-like protein
Os01g0714100	29679124	29680754	-	Conserved hypothetical protein
Os01g0731700	30520893	30521662	+	Hypothetical protein
Os01g0762000	32057400	32062829	-	ARF/SAR superfamily domain containing protein
Os01g0784101	33227678	33231377	-	Hypothetical protein
Os01g0798900	33815405	33816598	+	Similar to disease resistance protein RGA4
Os01g0832450	35619952	35620559	-	Hypothetical protein
Os01g0840100	36039716	36043151	+	Heat shock protein Hsp70 family protein
Os01g0850200	36597719	36600524	-	Zinc finger RING/FYVE/PHD-type domain containing protein
Os01g0865400	37451411	37452954	-	UDP-glucuronosyl/UDP-glucosyltransferase family protein
Os01g0905400	39414803	39418617	-	Transcriptional factor B3 family protein
Os01g0914600	39849645	39851426	-	Pentatricopeptide repeat domain containing protein
Os01g0923700	40403818	40409611	-	Similar to Histidine kinase
Os01g0928800	40774498	40778604	-	Similar to Serine palmitoyltransferase
Os02g0114100	763409	765119	-	Protein of unknown function DUF6 transmembrane domain containing protein
Os02g0120500	1073553	1076776	-	Basic helix-loop-helix (bHLH) transcription factor Tapetum development and degeneration (Os02t0120500-01)%3BSimilar to Helix-loop-helix DNA-binding domain containing protein
Os02g0127700	1437441	1441181	-	Similar to Ribose-phosphate pyrophosphokinase
Os02g0131500	1644301	1648677	+	Hypothetical protein
Os02g0140800	2192036	2193602	+	Conserved hypothetical protein
Os02g0159200	3212392	3216619	+	Protein of unknown function DUF292 eukaryotic domain containing protein
Os02g0187400	4847753	4852502	-	PLC-like phosphodiesterase TIM beta/alpha-barrel domain domain containing protein
Os02g0197600	5468648	5470490	-	Chlorophyll a/b-binding protein type III (Fragment)
Os02g0203000	5760788	5763128	-	Similar to transcription factor HY5
Os02g0217500	6568146	6572499	+	Pre-mRNA cleavage complex II Clp1 family protein
Os02g0231700	7434759	7438310	-	Protein kinase catalytic domain domain containing protein
Os02g0235000	7643726	7646118	+	Similar to Actin-related protein 2/3 complex subunit 3
Os02g0252200	8582543	8584532	+	Similar to GRAB2 protein
Os02g0278700	10273719	10283727	-	Similar to Kaurene synthase A (Fragment)
Os02g0294100	11188432	11193873	-	Cyclin-like F-box domain containing protein
Os02g0301400	11663438	11668036	-	Thioredoxin-like fold domain containing protein
Os02g0331200	13495411	13498320	+	Glycosyltransferase AER61 uncharacterized domain containing protein
Os02g0481700	16602669	16608160	-	Similar to lipase class 3 family protein
Os02g0525400	19192500	19197071	+	Similar to Molybdenum cofactor synthesis protein 3 (Molybdopterin synthase sulfurylase) (MPT synthase sulfurylase)
Os02g0537900	19912543	19921107	-	Similar to Vacuolar-type H+-translocating inorganic pyrophosphatase (EC 3
Os02g0553802	20896232	20899172	+	Hypothetical conserved gene
Os02g0566700	21543610	21548839	+	Conserved hypothetical protein
Os02g0578500	22234705	22238120	+	Similar to BZIP transcription factor family protein expressed
Os02g0580500	22347066	22348185	-	Similar to Prohibitin
Os02g0589400	22741593	22743361	-	UDP-glucuronosyl/UDP-glucosyltransferase family protein
Os02g0614966	24293057	24296448	+	Leucine-rich repeat domain containing protein
Os02g0625000	24915862	24922083	+	Similar to Cryptochrome 2
Os02g0628600	25133526	25136096	+	Similar to Auxin response factor 8
Os02g0630475	25199769	25203644	+	Hypothetical protein
Os02g0637700	25565865	25569036	-	Similar to Alcohol dehydrogenase-like protein
Os02g0640800	25732975	25736658	+	Similar to Carbonyl reductase 1
Os02g0653400	26349749	26353445	-	Similar to OSIGBa0101C23
Os02g0666300	27048920	27061955	-	Similar to MAP3Ka
Os02g0709000	29318628	29320855	+	Exonuclease domain containing protein
Os02g0730075	30393400	30394169	+	Hypothetical protein
Os02g0732500	30533422	30536326	-	Similar to ADP-ribosylation factor-like protein
Os02g0771600	32558636	32562547	+	Similar to 1-aminocyclopropane-1-carboxylate oxidase (Fragment)
Os02g0778633	32962085	32963763	-	Hypothetical protein
Os02g0803900	34275502	34277324	+	UDP-glucuronosyl/UDP-glucosyltransferase domain containing protein
Os02g0808100	34531556	34533534	-	Similar to Protein kinase family protein
Os02g0808800	34564290	34566122	-	Similar to Cinnamoyl-CoA reductase (EC 1
Os02g0809500	34596638	34599987	+	Conserved hypothetical protein
Os02g0810900	34673360	34676313	+	Similar to NAC-domain containing protein 21/22 (ANAC021) (ANAC022)
Os02g0811400	34742561	34743972	+	Similar to Cinnamoyl CoA reductase
Os02g0811800	34764348	34766529	+	Similar to Cinnamoyl-CoA reductase (EC 1
Os02g0812000	34769644	34771168	+	NAD(P)-binding domain containing protein
Os02g0814800	34913714	34915475	+	Glutathione S-transferase C-terminal-like domain containing protein
Os03g0112101	697964	702761	+	Similar to Adaptin N terminal region family protein expressed
Os03g0120200	1109242	1113045	-	Remorin C-terminal region domain containing protein
Os03g0122300	1235460	1244932	-	Similar to Flavanone 3-hydroxylase-like protein
Os03g0128500	1612327	1616443	-	Similar to DNA polymerase delta small subunit (EC 2
Os03g0131500	1804488	1813229	+	Vitamin K epoxide reductase domain containing protein
Os03g0135700	1983566	1985563	-	Transcriptional activator Rb homolog (Fragment)
Os03g0136900	2026817	2033506	-	Similar to Aconitate hydratase cytoplasmic (EC 4
Os03g0157400	3076026	3085989	-	ABC transporter-like domain containing protein
Os03g0163300	3427553	3432223	+	Similar to Glutathione reductase (Fragment)
Os03g0167600	3653709	3657069	+	Similar to Male sterility protein 2
Os03g0177966	4116058	4118887	-	Hypothetical gene
Os03g0185300	4471002	4471950	-	Similar to Mitochondrial import inner membrane translocase subunit Tim17 family protein expressed
Os03g0214000	5973919	5979076	+	Similar to Diphosphonucleotide phosphatase 1 precursor
Os03g0220200	6303103	6304706	+	Hypothetical protein
Os03g0225100	6545153	6546478	-	Serine/threonine protein kinase domain containing protein
Os03g0231700	6950861	6957390	-	Similar to squalene monooxygenase
Os03g0231800	6957671	6962492	-	Similar to Squalene monooxygenase 1 (EC 1
Os03g0235400	7143619	7146865	-	Hypothetical protein
Os03g0268450	8909462	8912972	+	Conserved hypothetical protein
Os03g0273800	9202541	9204642	+	HAD-superfamily hydrolase subfamily IA variant 3 domain containing protein
Os03g0276300	9359575	9359994	-	Similar to Dof domain zinc finger family protein expressed
Os03g0277300	9411494	9416082	-	Heat shock protein 70
Os03g0284900	9799120	9822067	-	Annexin repeat conserved site domain containing protein
Os03g0313600	11210766	11214945	+	Similar to Genes for GrpE DnaK and DnaJ complete and partial cds
Os03g0358800	13915940	13917546	+	Hypothetical conserved gene
Os03g0401300	16301279	16306089	-	Sucrose synthase 2 (EC 2
Os03g0431200	18087593	18095041	-	Similar to N-acetyl-glutamate synthase
Os03g0435200	18355628	18365524	+	Pentatricopeptide repeat domain containing protein
Os03g0556600	19726886	19731136	+	Serine/threonine protein kinase-related domain containing protein
Os03g0612450	23127975	23128884	-	Hypothetical protein
Os03g0621400	23556180	23562967	+	Hypothetical conserved gene
Os03g0669800	26433380	26438222	+	Zinc finger FYVE-type domain containing protein
Os03g0686300	27374843	27388067	-	Similar to unconventional myosin heavy chain
Os03g0690500	27580909	27582211	-	Similar to Oxidoreductase 2OG-Fe oxygenase family protein expressed
Os03g0701700	28169837	28174078	-	Similar to Ethylene receptor
Os03g0702000	28193801	28195637	-	UDP-glucuronosyl/UDP-glucosyltransferase family protein
Os03g0710100	28633286	28643842	-	Similar to Protein kinase domain containing protein expressed
Os03g0743500	30517480	30519662	+	Calcium-binding EF-hand domain containing protein
Os03g0776150	32183366	32185008	+	Hypothetical protein
Os03g0783000	32444133	32449496	+	Similar to Actin-related protein 7
Os03g0788550	32752656	32755170	-	Hypothetical protein
Os03g0794900	33061357	33064912	+	Frigida-like family protein
Os03g0804900	33599055	33600984	-	UDP-glucuronosyl/UDP-glucosyltransferase family protein
Os03g0808200	33787909	33789417	+	UDP-glucuronosyl/UDP-glucosyltransferase family protein
Os03g0821100	34446327	34450665	+	Similar to Non-cell-autonomous heat shock cognate protein 70
Os03g0858100	36212766	36223132	-	Similar to CRM1 protein (Fragment)
Os04g0164900	4408357	4418889	+	Similar to Starch debranching enzyme
Os04g0174850	5112752	5113651	+	Hypothetical protein
Os04g0221800	8136123	8138420	-	Protein of unknown function DUF594 domain containing protein
Os04g0291900	12719050	12725101	-	Protein kinase catalytic domain domain containing protein
Os04g0307200	13834743	13841242	+	Similar to Cysteine string protein (CCCS1)
Os04g0320100	14711428	14716700	+	Coenzyme F420 hydrogenase/dehydrogenase beta subunit N-terminal domain containing protein
Os04g0337000	15844577	15853761	-	Peptidase aspartic catalytic domain containing protein
Os04g0353600	16882610	16890074	+	Similar to OSIGBa0092G14
Os04g0378200	18468243	18473626	+	Sterile alpha motif SAM domain containing protein
Os04g0396500	19563794	19576451	+	Conserved hypothetical protein
Os04g0405700	20131283	20133400	+	Similar to H0502B11
Os04g0417800	20640443	20645375	-	WD40 repeat-like domain containing protein
Os04g0430150	21329835	21332158	-	Hypothetical gene
Os04g0462900	23116120	23117957	-	Similar to prohibitin2
Os04g0463400	23134256	23137105	-	Protein of unknown function DUF125 transmembrane family protein
Os04g0465000	23228941	23234936	+	Sterile alpha motif SAM domain containing protein
Os04g0485400	24267885	24270169	-	Similar to Nucleotide-binding protein
Os04g0491100	24541955	24545363	+	NB-ARC domain containing protein
Os04g0506000	25251495	25253149	-	UDP-glucuronosyl/UDP-glucosyltransferase family protein
Os04g0525100	26260577	26262268	-	UDP-glucuronosyl/UDP-glucosyltransferase family protein
Os04g0557000	27868084	27870370	+	Similar to Genetic modifier
Os04g0559800	28049246	28056867	-	Similar to YDA
Os04g0569100	28600699	28607038	-	Similar to OCL1 homeobox protein
Os04g0570600	28715533	28720802	-	Cytochrome P450 family protein
Os04g0572600	28841171	28846886	+	Similar to DNA-directed RNA polymerase
Os04g0581000	29331563	29338260	+	Similar to Flavanone 3-hydroxylase (Fragment)
Os04g0581100	29339469	29341162	-	2OG-Fe(II) oxygenase domain containing protein
Os04g0582600	29431012	29434383	-	Conserved hypothetical protein
Os04g0593700	30012155	30016413	+	RWD domain domain containing protein
Os04g0596500	30085471	30096719	-	Non-protein coding transcript
Os04g0607150	30697883	30701355	-	Similar to OSIGBa0113I13
Os04g0608100	30764550	30770580	-	Ribosomal protein S5 domain 2-type fold domain containing protein
Os04g0643000	32726344	32730766	+	Similar to Cullin-3 (CUL-3)
Os04g0672700	34333498	34336668	-	Pentatricopeptide repeat domain containing protein
Os04g0674600	34440331	34444073	-	Similar to H0103C06
Os04g0676300	34519564	34523544	+	Similar to H0101F08
Os04g0676700	34555255	34559408	-	Similar to H0101F08
Os04g0692800	35462597	35463100	+	Amine oxidase domain containing protein
Os05g0115650	849241	849897	-	Hypothetical protein
Os05g0119000	989625	991267	+	Similar to UPF0014 membrane protein STAR2
Os05g0126300	1501068	1502720	-	Conserved hypothetical protein
Os05g0132400	1885155	1887809	-	Agenet domain containing protein
Os05g0140300	2325838	2326680	+	Conserved hypothetical protein
Os05g0156401	3303743	3305223	-	Hypothetical gene
Os05g0156700	3313455	3315712	-	Similar to Dihydrolipoyl dehydrogenase
Os05g0171050	4256062	4258888	+	Similar to Phospholipase D alpha 1 precursor (EC 3
Os05g0179450	4735550	4736972	+	Hypothetical protein
Os05g0194600	5791922	5797158	-	Peptidase M22 O-sialoglycoprotein endopeptidase family protein
Os05g0215300	7152334	7153941	+	UDP-glucuronosyl/UDP-glucosyltransferase family protein
Os05g0235701	8305741	8306159	-	Similar to Geranylgeranyl diphosphate synthase (Fragment)
Os05g0257100	9585993	9593266	+	Leucine-rich repeat plant specific containing protein
Os05g0258400	9647991	9654813	+	Protein kinase catalytic domain domain containing protein
Os05g0261700	10114810	10126224	-	Hypothetical conserved gene
Os05g0263100	10232710	10246527	+	Similar to SHR5-receptor-like kinase (Fragment)
Os05g0303000	13623356	13627054	+	Similar to Chloroplast heat shock protein 70
Os05g0318100	14749809	14753963	+	Similar to Protein kinase-related protein
Os05g0339000	15873838	15880419	-	VHS domain containing protein
Os05g0361700	17246987	17248234	+	Similar to EREBP-2 protein (Fragment)
Os05g0367800	17659503	17661606	-	Similar to Luminal binding protein 2 precursor (BiP2) (Heat shock protein 70 homolog 2) (B70) (B-70)
Os05g0387200	18738656	18741959	+	Similar to UDP-sulfoquinovose synthase chloroplast precursor (EC 3
Os05g0412900	20196728	20198228	-	Hypothetical protein
Os05g0428600	21033769	21036041	-	Similar to HSP70 precursor
Os05g0452800	22208601	22212202	+	Zinc finger RING/FYVE/PHD-type domain containing protein
Os05g0460000	22599462	22602556	-	Similar to 70 kDa heat shock cognate protein 1
Os05g0467150	22923563	22924183	+	Hypothetical gene
Os05g0486150	23899664	23900975	+	Hypothetical gene
Os05g0491800	24176089	24178204	+	Hypothetical protein
Os05g0499600	24594918	24596579	+	UDP-glucuronosyl/UDP-glucosyltransferase family protein
Os05g0499800	24605715	24607925	+	UDP-glucuronosyl/UDP-glucosyltransferase family protein
Os05g0500000	24611755	24613221	+	UDP-glucuronosyl/UDP-glucosyltransferase family protein
Os05g0501650	24696310	24697077	-	Hypothetical protein
Os05g0514250	25489525	25490887	-	Hypothetical protein
Os05g0518600	25714880	25722087	+	Similar to SL-TPS/P
Os05g0521950	25962558	25963784	+	Hypothetical protein
Os05g0538250	26731894	26734986	-	Similar to F-box protein
Os05g0555600	27631211	27636450	+	Similar to Glutamate synthase [NADH] amyloplastic
Os05g0559900	27868472	27877526	-	tRNA-binding arm domain containing protein
Os05g0571700	28489736	28493801	-	Cyclin-like F-box domain containing protein
Os05g0585601	29143724	29144285	+	Hypothetical protein
Os06g0106000	410926	413035	+	Cobyrinic acid a c-diamide synthase domain containing protein
Os06g0125400	1365218	1368983	-	Similar to Oligopeptide transporter 9
Os06g0125500	1371852	1375438	-	Similar to Oligopeptide transporter 9
Os06g0127700	1459768	1464332	+	Similar to Oligopeptide transporter 9
Os06g0131300	1674665	1676773	-	Similar to Arginine decarboxylase (EC 4
Os06g0156650	2893760	2895512	-	Hypothetical protein
Os06g0157125	2909345	2910401	+	Hypothetical protein
Os06g0194900	4796628	4802509	-	Sucrose synthase 2 (EC 2
Os06g0208100	5501594	5502369	-	Similar to Homeodomain protein HOX3
Os06g0216100	5908095	5909128	-	Similar to UDP-glucoronosyl and UDP-glucosyl transferase family protein expressed
Os06g0229800	6748398	6753302	+	Similar to Starch synthase IIA
Os06g0245700	7565169	7568366	-	Similar to predicted protein
Os06g0301300	11264620	11270656	+	Similar to predicted protein
Os06g0303400	11436558	11447615	+	Similar to aconitate hydratase cytoplasmic
Os06g0305200	11515408	11525785	+	Nucleoporin non-repetitive/WGA-negative domain containing protein
Os06g0330100	13055253	13058027	-	Similar to Blast resistance protein
Os06g0354500	14504152	14512950	-	Similar to Acyl-coenzyme A oxidase 3 peroxisomal precursor (EC 1
Os06g0530300	19737618	19740526	+	Similar to uncharacterized BCR COG1963 family protein
Os06g0561200	21493255	21501333	+	Similar to Potassium/proton antiporter-like protein
Os06g0574400	22292246	22295245	-	Hypothetical conserved gene
Os06g0594600	23380676	23381421	-	Similar to 3-N-debenzoyl-2-deoxytaxol N-benzoyltransferase
Os06g0636700	25870258	25876328	-	Esterase SGNH hydrolase-type domain containing protein
Os06g0682900	28463798	28466237	-	Aldolase-type TIM barrel domain containing protein
Os06g0694600	28995903	28997357	-	Pentatricopeptide repeat domain containing protein
Os06g0696450	29133325	29134479	-	Hypothetical protein
Os07g0119475	1055540	1057811	-	Hypothetical protein
Os07g0137900	1996747	2005978	+	Similar to Grb10 interacting GYF protein 2
Os07g0152101	2757219	2761900	+	Hypothetical gene
Os07g0163800	3420545	3424487	+	Similar to predicted protein
Os07g0173200	3847014	3850323	-	Hypothetical conserved gene
Os07g0182900	4389627	4391924	+	Similar to Cytosine-5 DNA methyltransferase MET1 (Fragment)
Os07g0187200	4655617	4659184	+	FAD linked oxidase N-terminal domain containing protein
Os07g0201800	5490710	5492857	+	UDP-glucuronosyl/UDP-glucosyltransferase domain containing protein
Os07g0202000	5497490	5498989	+	UDP-glucuronosyl/UDP-glucosyltransferase family protein
Os07g0236700	7604107	7605638	-	Zinc finger Dof-type domain containing protein
Os07g0271500	10018726	10020733	+	Similar to Chalcone synthase
Os07g0277500	10434611	10436013	+	FBD domain containing protein
Os07g0285900	10988939	10994274	-	F-box domain cyclin-like domain containing protein
Os07g0457300	15912872	15917767	+	Protein of unknown function DUF1446 family protein
Os07g0461600	16196317	16205951	-	Hypothetical conserved gene
Os07g0489100	18106225	18111251	+	Similar to male sterility protein 2
Os07g0509200	19378880	19381731	-	Similar to Potassium transporter 7 (AtPOT7) (AtHAK7)
Os07g0513000	19655991	19657560	-	Similar to ATP synthase gamma chain chloroplast (EC 3
Os07g0580900	23506852	23509287	-	Similar to GGDP synthase
Os07g0585600	23785032	23791079	-	Similar to N-acetyl-glutamate synthase
Os07g0603800	24720195	24723886	+	TGF-beta receptor type I/II extracellular region family protein
Os07g0616800	25429639	25435132	+	Sucrose synthase 3 (EC 2
Os07g0621100	25672201	25674075	+	Pentatricopeptide repeat domain containing protein
Os07g0626200	25931608	25936487	+	DNA-binding SAP domain containing protein
Os07g0634400	26327405	26329772	-	HAD-superfamily hydrolase subfamily IA variant 3 domain containing protein
Os07g0667400	28189882	28192794	-	Methyltransferase type 12 domain containing protein
Os07g0681400	28889240	28892030	+	Similar to Calcium-binding protein CAST
Os07g0691200	29392447	29401888	+	Similar to D-alanine--D-alanine ligase B (EC 6
Os08g0118900	1046937	1049979	+	Adenylate kinase family protein
Os08g0136100	2033903	2039301	-	Similar to Roc1
Os08g0163850	3748829	3749616	-	Helix-turn-helix Fis-type domain containing protein
Os08g0170200	4111865	4115417	+	Disease resistance protein domain containing protein
Os08g0187500	5109268	5116778	+	Similar to Roc1
Os08g0191433	5352105	5362928	+	Hypothetical conserved gene
Os08g0197700	5645714	5648057	-	Similar to Luminal binding protein 5 precursor (BiP 5) (78 kDa glucose-regulated protein homolog 5) (GRP 78-5)
Os08g0203400	6015745	6023225	+	Protein kinase core domain containing protein
Os08g0203600	6032208	6039069	+	Hypothetical conserved gene
Os08g0269800	10296961	10300697	-	Similar to Ubiquitin-protein ligase
Os08g0296600	11956662	11965968	-	NB-ARC domain containing protein
Os08g0369300	17204994	17206945	-	Similar to Actin-related protein 2
Os08g0414700	19830425	19836080	-	Similar to Trehalose-6-phosphate synthase (Fragment)
Os08g0434566	21080207	21085066	-	Hypothetical gene
Os08g0441500	21506475	21513656	-	Similar to Cinnamoyl-CoA reductase
Os08g0459600	22547184	22550675	+	Similar to 12-oxophytodienoate reductase 3 (EC 1
Os08g0559300	27991559	27999290	+	Similar to Gibberellin action negative regulator SPY
Os08g0563500	28220313	28221038	-	Hypothetical conserved gene
Os09g0133200	2512448	2517177	-	Similar to Dehydrogenase/reductase SDR family member 4 (EC 1
Os09g0261300	4535277	4543613	-	Similar to 4-nitrophenylphosphatase-like protein
Os09g0284300	6243180	6245883	+	Conserved hypothetical protein
Os09g0327150	9643991	9645592	+	Hypothetical gene
Os09g0362900	11870519	11874251	+	SET domain containing protein
Os09g0376800	12646004	12650074	-	Similar to Trehalose-6-phosphate synthase (Fragment)
Os09g0396900	13831870	13833601	+	Protein of unknown function DUF125 transmembrane family protein
Os09g0451000	16886142	16887605	-	Similar to 1-aminocyclopropane-1-carboxylate oxidase 1 (EC 1
Os09g0451133	16886440	16887553	+	Hypothetical gene
Os09g0451266	16925420	16926731	-	Hypothetical gene
Os09g0451400	16925457	16927046	+	1-aminocyclopropane-1-carboxylate oxidase 1 (EC 1
Os09g0484800	18707883	18710314	+	Similar to Pirin-like protein
Os09g0498800	19292778	19296073	-	Protein of unknown function DUF246 plant family protein
Os09g0567500	22660725	22665351	+	Similar to Fatty acyl coA reductase
Os10g0101000	94937	97746	+	Serine/threonine protein kinase domain containing protein
Os10g0122000	1405692	1407206	+	UDP-glucuronosyl/UDP-glucosyltransferase family protein
Os10g0183000	5693749	5697936	-	NB-ARC domain containing protein
Os10g0331600	9385682	9389718	-	UDP-glucuronosyl/UDP-glucosyltransferase domain containing protein
Os10g0332000	9393215	9395500	-	Arbuscular mycorrhizal specific marker 34
Os10g0332300	9399584	9400596	-	UDP-glucuronosyl/UDP-glucosyltransferase domain containing protein
Os10g0415300	14505709	14508788	-	Similar to Chloroplastic glutathione reductase
Os10g0442100	15885058	15893140	-	Similar to Phosphoglycerate kinase
Os10g0472900	17564167	17571455	+	Thiolase-like subgroup domain containing protein
Os10g0474600	17656709	17660770	+	Conserved hypothetical protein
Os10g0479900	18051857	18056890	+	Transcriptional factor B3 family protein
Os10g0532100	20681520	20685553	+	Similar to Amine oxidase flavin-containing
Os10g0533100	20729504	20730454	-	Similar to ABC-type Co2+ transport system permease component
Os10g0572300	22690792	22695147	+	Leucine-rich repeat typical subtype containing protein
Os10g0575000	22857127	22859748	+	Similar to Transcription factor MYC7E (Fragment)
Os11g0104900	241107	244002	+	Similar to Clathrin heavy chain
Os11g0107850	360821	361938	-	Hypothetical protein
Os11g0109600	445528	447931	-	Hypothetical conserved gene
Os11g0137100	1707728	1712884	-	Similar to predicted protein
Os11g0140400	1859333	1865302	+	Similar to autoinhibited calcium ATPase
Os11g0171601	3498579	3499186	+	Hypothetical gene
Os11g0173432	3627548	3631952	+	Protein kinase catalytic domain domain containing protein
Os11g0173900	3664612	3667770	+	Similar to Leucine Rich Repeat family protein expressed
Os11g0186900	4415933	4418435	-	Similar to 1-aminocyclopropane-1-carboxylate oxidase (EC 1
Os11g0187001	4416365	4417668	+	Hypothetical gene
Os11g0202500	5178433	5178938	+	UDP-glucuronosyl/UDP-glucosyltransferase domain containing protein
Os11g0357094	12389202	12391157	+	Pentatricopeptide repeat domain containing protein
Os11g0455500	15420139	15422972	-	Similar to Adenosylhomocysteinase
Os11g0457300	15496821	15498561	-	UDP-glucuronosyl/UDP-glucosyltransferase family protein
Os11g0461200	15747042	15748173	+	UDP-glucuronosyl/UDP-glucosyltransferase domain containing protein
Os11g0482400	16943497	16946613	+	Pentatricopeptide repeat domain containing protein
Os11g0482901	16985402	16987473	-	Hypothetical gene
Os11g0489250	17234743	17237925	-	Similar to Cytochrome P450 family protein expressed
Os11g0514100	18409994	18416583	-	Hypothetical conserved gene
Os11g0516000	18503539	18507701	+	Similar to Serine palmitoyltransferase (Fragment)
Os11g0524601	18994678	19000728	-	Similar to NB-ARC domain containing protein expressed
Os11g0545300	20063595	20074615	+	Similar to Topoisomerase 6 subunit A-like protein
Os11g0569500	21250919	21254683	-	Similar to Receptor kinase-like protein
Os11g0573000	21500549	21514325	-	Peptidase C19 ubiquitin carboxyl-terminal hydrolase 2 family protein
Os11g0588100	22301763	22303659	+	Similar to Integral membrane protein DUF6 containing protein expressed
Os11g0599200	22926178	22928035	-	UDP-glucuronosyl/UDP-glucosyltransferase family protein
Os11g0606400	23403454	23407183	-	Similar to NB-ARC domain containing protein expressed
Os11g0606800	23415625	23418653	-	Similar to NB-ARC domain containing protein
Os11g0623800	24387280	24390444	-	Similar to NB-ARC domain containing protein
Os11g0640300	25321323	25325479	+	NB-ARC domain containing protein
Os11g0678301	27413483	27415869	+	Hypothetical conserved gene
Os11g0703900	28804256	28808548	+	Heat shock protein 70
Os11g0706801	28921418	28923592	-	Putative cyclin-D7-1
Os12g0109300	499852	502261	-	Pentatricopeptide repeat domain containing protein
Os12g0178633	3983199	3986634	-	WD40 repeat domain containing protein
Os12g0195183	4893135	4894550	+	Hypothetical protein
Os12g0244100	7986193	7991848	+	Similar to Heat shock 70 protein
Os12g0481400	17708000	17715334	-	Similar to NBS-LRR disease resistance protein homologue
Os12g0481700	17735989	17740563	-	Disease resistance protein domain containing protein
Os12g0482100	17758510	17763084	-	Disease resistance protein domain containing protein
Os12g0486700	18098985	18101388	-	Hypothetical protein
Os12g0489200	18347192	18349239	+	Ubiquitin-specific protease 12
Os12g0496700	18851047	18852758	-	Similar to F-box domain containing protein expressed
Os12g0516300	20061564	20066924	-	NB-ARC domain containing protein
Os12g0533700	21220798	21225582	+	Phenylalanyl-tRNA synthetase class IIc mitochondrial domain containing protein
Os12g0552600	22447769	22449195	+	Similar to MATE efflux family protein
Os12g0552900	22477070	22481284	-	NB-ARC domain containing protein
Os12g0553200	22488914	22492254	-	NB-ARC domain containing protein
Os12g0561900	23015929	23017657	-	Similar to UDP-glucoronosyl and UDP-glucosyl transferase family protein expressed
Os12g0577700	23885845	23888835	-	Similar to Protein kinase domain containing protein expressed
