# Supplementary material for: Gnp4/LAX2, a RAWUL protein, interferes with the OsIAA3–OsARF25 interaction to regulate grain length via the auxin signaling pathway in rice
Source: J Exp Bot. 2018 Jul 28;69(20):4723–37. doi: 10.1093/jxb/ery256 (PMC6137978; doi:10.1093/jxb/ery256)
Supplement: Supplementary Dataset S5 [file ery256_suppl_supplementary_dataset-s5.xlsx]

## Sheet: Sheet1
Supplemental Data Set 5. Primers used in this study
Primer name	Forward primer (5’-3’)	Reverse primer (5’-3’)	Purpose
Gnp4-OE	TTGGCGCGCCATGGTCCCGGCTCGGAGCCTG	GGACTAGTCCCTAGGGCCTTCTGCCATACTGCA	Gnp4 overexpression vector
Gnp4-GUS	CCTTAATTAACGCTTCCAACCACTCCCTCA	TTGGCGCGCCGTATCTCGTCGGCCCCCG	Gnp4 GUS vector
Gnp4-GFP	GGACTAGTATGGTCCCGGCTCGGAGCCTG	TTGGCGCGCCAGGGCCTTCTGCCATACTGCA	Gnp4 GFP vector
OsIAA3-GFP	GGACTAGTATGTCGCCGCCCCTCGAGCT	TTGGCGCGCCAGTTCCTGTTCTTGGACT	OsIAA3 GFP vector
OsIAA17-GFP	GGACTAGTATGTCGCCCCCACTCGAGCT	TTGGCGCGCCAGTTGCGGTTTTTGGACTT	OsIAA17 GFP vector
OsIAA3-Ri	GGGGTACCACTAGTAGGGGAAAAGTCCAAGAACA	CGGGATCCGAGCTCACCGAATAGAGCGTACATC	OsIAA3 RNAi vector
Gnp4-BD-A	GGAGCAGAAGCTGATCTCAGAGGAGGACCTGCATATGGTCCCGGCTCGGAGCCTG	GCGGCCGCTGCAGGTCGACGGATCCCCGGGAACTAGGGCCTTCTGCCATACTGCA	Yeast two-hybrid assays
Gnp4-BD-B	GGAGCAGAAGCTGATCTCAGAGGAGGACCTGCATATGCTGGGCGGAGACGGACACCAC	GCGGCCGCTGCAGGTCGACGGATCCCCGGGAACTAGGGCCTTCTGCCATACTGCA
Gnp4-BD-C	GGAGCAGAAGCTGATCTCAGAGGAGGACCTGCATATGTTCCTCCGCCCCGGCCCCGC	GCGGCCGCTGCAGGTCGACGGATCCCCGGGAACTAGGGCCTTCTGCCATACTGCA
Gnp4-BD-D	GGAGCAGAAGCTGATCTCAGAGGAGGACCTGCATATGCTGCGCGCCGCCCCGCC	GCGGCCGCTGCAGGTCGACGGATCCCCGGGAACTAGGGCCTTCTGCCATACTGCA
Gnp4-BD-E	GGAGCAGAAGCTGATCTCAGAGGAGGACCTGCATATGGTCTGGTTCGTGCTCCAGGCC	GCGGCCGCTGCAGGTCGACGGATCCCCGGGAACTAGGGCCTTCTGCCATACTGCA
Gnp4-BD-F	GGAGCAGAAGCTGATCTCAGAGGAGGACCTGCATATGGTCCCGGCTCGGAGCCTG	GCGGCCGCTGCAGGTCGACGGATCCCCGGGAACTACTGCAGCTGGAGCCGCTGGTT
Gnp4-BD-G	GGAGCAGAAGCTGATCTCAGAGGAGGACCTGCATATGGTCCCGGCTCGGAGCCTG	GCGGCCGCTGCAGGTCGACGGATCCCCGGGAACTAGGATCCCGGCGGCGGCATGCC
Gnp4-BD-H	GGAGCAGAAGCTGATCTCAGAGGAGGACCTGCATATGCTGCGCGCCGCCCCGCC	GCGGCCGCTGCAGGTCGACGGATCCCCGGGAACTAGACATGCTGCAATGTCAGGAT
Gnp4-BD-I	GGAGCAGAAGCTGATCTCAGAGGAGGACCTGCATATGCTGCGCGCCGCCCCGCC	GCGGCCGCTGCAGGTCGACGGATCCCCGGGAACTAAGCGGTTGGTATGTCCGGCGC
Gnp4-BD-J	GGAGCAGAAGCTGATCTCAGAGGAGGACCTGCATATGCTGCGCGCCGCCCCGCC	GCGGCCGCTGCAGGTCGACGGATCCCCGGGAACTAATACTGCAAAACCATGATGTG
Gnp4-AD	TACCCATACGACGTACCAGATTACGCTCATATGGTCCCGGCTCGGAGCCTG	GATCCCGTATCGATGCCCACCCGGGTGGCTAGGGCCTTCTGCCATACTGCA
Gnp4-BIFC-N	TCTAGAGTTAACCGGGCTCAGGCCTGGCGCGCCACTAGTATGGTCCCGGCTCGGAGCCTG	AGAAATCAACTTTTGCTCCATCCCGGGAGCGGTACCGGGCCTTCTGCCATACTGCA	BiFC assays
Gnp4-BIFC-C	TCTAGAGTTAACCGGGCTCAGGCCTGGCGCGCCACTAGTATGGTCCCGGCTCGGAGCCTG	TGGAACATCGTATGGGTACATCCCGGGAGCGGTACCGGGCCTTCTGCCATACTGCA
OsIAA3-BIFC-N	TCTAGAGTTAACCGGGCTCAGGCCTGGCGCGCCACTAGTATGTCGCCGCCCCTCGAGCT	AGAAATCAACTTTTGCTCCATCCCGGGAGCGGTACCAGTTCCTGTTCTTGGACT
OsIAA17-BIFC-N	TCTAGAGTTAACCGGGCTCAGGCCTGGCGCGCCACTAGTATGTCGCCCCCACTCGAGCT	AGAAATCAACTTTTGCTCCATCCCGGGAGCGGTACCGTTGCGGTTTTTGGACTT
OsIAA3-Myc	AATCTCGATACACCAAATCGACTCTAGAAAGATGTCGCCGCCCCTCGAGCT	AAGTCCTCTTCAGAAATGAGCTTTTGCTCCATGGTACCGTTCCTGTTCTTGGACT	Co-IP, and Transient Transcriptional Activity Assays
OsIAA17-Myc	AATCTCGATACACCAAATCGACTCTAGAAAGATGTCGCCCCCACTCGAGCT	AAGTCCTCTTCAGAAATGAGCTTTTGCTCCATGGTACCGTTGCGGTTTTTGGACTT
Gnp4-Myc	AATCTCGATACACCAAATCGACTCTAGAAAGATGGTCCCGGCTCGGAGCCTG	AAGTCCTCTTCAGAAATGAGCTTTTGCTCCATGGTACCGGGCCTTCTGCCATACTGCA
Gnp4-HF	ATCGATACCGTCGACGAGCTCTCTAGAACTATGGTCCCGGCTCGGAGCCTG	AGACTGGTGATTTTTGCGGAGTACCCGGGTACCCTAGGGCCTTCTGCCATACTGCA
OsIAA3-HF	ATCGATACCGTCGACGAGCTCTCTAGAACTATGTCGCCGCCCCTCGAGCT	AGACTGGTGATTTTTGCGGAGTACCCGGGTACCCTAGTTCCTGTTCTTGGACT
OsIAA17-HF	ATCGATACCGTCGACGAGCTCTCTAGAACTATGTCGCCCCCACTCGAGCT	AGACTGGTGATTTTTGCGGAGTACCCGGGTACCCTAGTTGCGGTTTTTGGACTT
OsARF25-HF	ATCGATACCGTCGACGAGCTCTCTAGAACTATGAAGCTCTCTCCGCCGGC	AGACTGGTGATTTTTGCGGAGTACCCGGGTACCTCAGTAGTCCAGAGGCGCTA
Gnp4-pBridge-MSCⅡ	CTTCTAGTCCTAAGAAGAAGAGAAAGGTGGCGATGGTCCCGGCTCGGAGCCTG	CCACCACCAGTAGAGACATGGGAGATCAGCCCGAACTAGGGCCTTCTGCCATACTGCA	Yeast three-hybrid assays
OsIAA17-pBridge-MSCⅠ	AAAGGTCAAAGACAGTTGACTGTATCGCCGGAAATGTCGCCCCCACTCGAGCT	CGCCCGGAATTAGCTTGGCTGCAGGTCGACGCTAGTTGCGGTTTTTGGACTT
OsIAA3-pBridge-MSCⅠ	AAAGGTCAAAGACAGTTGACTGTATCGCCGGAAATGTCGCCGCCCCTCGAGCT	CGCCCGGAATTAGCTTGGCTGCAGGTCGACGCTAGTTCCTGTTCTTGGACT
OsARF25-pB42AD	ATGATGTGCCAGATTATGCCTCTCCCGAATTCATGAAGCTCTCTCCGCCGGCGT	CCAAACCTCTGGCGAAGAAGTCCAAAGCTTCTCGAGTCAGTAGTCCAGAGGCGCTAC	Yeast one-hybrid assays
ProOsERF142-GUS	GGGGTACCGGCGATAAGAGTGCCACGTCAT	TTGGCGCGCCAAGTGCGTGAGGTGGGAGACTGG
ProOsERF142-P1	GCTATCATTTCCTTTGATATTGGATCGGAATTCGGCGATAAGAGTGCCACGTCAT	AGAGTTTTATATACATACAGAGCACATGCCTCGAGCTTAAACATTTTAATTTTATT
ProOsERF142-P2	GCTATCATTTCCTTTGATATTGGATCGGAATTCAGAGCAGTAGCTCCTATTGC	AGAGTTTTATATACATACAGAGCACATGCCTCGAGGTGCGTGAGGTGGGAGACTGG
ProOsERF142-P3	GCTATCATTTCCTTTGATATTGGATCGGAATTCCCCATCGTATCCCCCCGCTTC	AGAGTTTTATATACATACAGAGCACATGCCTCGAGCTTAAACATTTTAATTTTATT
ProOsERF142-P4	GCTATCATTTCCTTTGATATTGGATCGGAATTCGGCGGGCAGGACAATCCCGC	AGAGTTTTATATACATACAGAGCACATGCCTCGAGCTTAAACATTTTAATTTTATT
Gnp4-RT	CATGCAGAGGGAGACAGCTC	GTGGTCAGCGGTTGGTATGT	qRT-PCR
OsIAA3-RT	CAAGAACACGATGGCAACCA	AGGAAACCCTGACCCTGCTT
OsIAA17-RT	GCTTGTTGGCGATGTTCCAT	ATTGCATCTGAACCTTTCATGATC
OsIAA5-RT	CCCTCCAAGACCAAGAGTATGTC	CCCAAGGAAGATCACCAACA
OsIAA19-RT	TGCCAAGGCACAAGTTGTTG	CTGGCGGCCAATGTATTCTTC
OsIAA21-RT	TCCGCAGCTACAGGAAGAAC	GCCGTCGTCTTTGCCTTTC
OsARF25-RT	GCAAGACATTGACTGCAAGTGA	AGTGGAGGGAAGACTTTCTCA
OsActin1-RT	ACAGGTATTGTGTTGGACTCTGG	AGTAACCACGCTCCGTCAGG
PGL2-RT	ATGTCGAGCAGAAGGTCGTC	TCAGGAGCGGAGGATGCTGC
PGL1-RT	GGGGTACCATGTCAAGCCGGAGGTCAC	CGGGATCCCTACATCAGAAGGCTGCGGA
GLW7-RT	AACCCGCCGTTCCAGATCAG	AAGAAGGGACGTAGGTGGTG
GL7-RT	CCCCTAGCATCGACACCAAG	CGGGTTCCAGCACTCCTCT
OsERF142-RT	CCTGGAACCCTGCTGATCC	GCATGCACTTTGGTAAGCTC
OsERF3-RT	TGAGGCTGGATACCGTATGATG	ACGAGGAGTCGGAGTCACTTTG
4G1600-RT	CGAGCGGTTCTTGCATTTCAC	GCGACCGGAGGGTTGTTC
3G0800-RT	CCTCCTCTTCCCTCCAAGTTTC	CCTTCGAGCACCTCACCTT
5G2900-RT	CGGGCAGAAGGAGATCCAAA	GCACAGCTGGTCGTACTTG
11G7800-RT	TTCGCCCTGTATGAGAAGCA	GCGATCTCCTCCGTGATCTTG
4G1100-RT	ACCACCACGCCATCCAGA	CACGCCGGTGATGTCCAG
5G3500-RT	GCGAGGCACACTTCAGAAAG	CAGTAGCCAAGAAGGTTCACAAAG
11G7000-RT	CAGTCTGCCTGCTCATCCT	AGCCATGCTCCGCACATCC
3G6200-RT	TGCTCCGAAACGATTTGCA	GTTCGGCTCCTTCAATCAGTTC
1G8500-RT	GCCTCTCAAGAACAGCTACGATA	CTGGGAACAGTGAGCAATACAG
5G5100-RT	GTCACTCAGGGTCAGACAATAGTG	TGAGCCCAGGTTCTTGACTA
p2772Ngus-RB	AACGCTGATCAATTCCACAG		osarf25 idenfitication
OsARF25-LP	GCTTCATAATGTCACCATGC
OsARF25-RP	TCAGCTTACCGCCTGACAC
Note: The underlines indicate restriction enzyme site or recombination site.
